# Supplementary material for: 2,5-Diphenyl­penta-2,4-dienenitrile
Source: Acta Crystallogr Sect E Struct Rep Online. 2009 Oct 31;65(Pt 11):o2953. doi: 10.1107/S160053680904481X (PMC2971126; doi:10.1107/S160053680904481X)
Supplement: Supplementary file 2 [file e-65-o2953-Isup2.hkl]

#
# h,k,l, Fc-squared, Fo-squared, sigma(Fo-squared) and status flag
#
data_I
_shelx_title ' abc3 in C 2/c Z=8 C17 H13 N'
_shelx_refln_list_code          4
_shelx_F_calc_maximum      153.70
_exptl_crystal_F_000       976.00
_reflns_d_resolution_high  0.8015
 
loop_
 _symmetry_equiv_pos_as_xyz
 'x, y, z'
 '-x, y, -z+1/2'
 'x+1/2, y+1/2, z'
 '-x+1/2, y+1/2, -z+1/2'
 '-x, -y, -z'
 'x, -y, z-1/2'
 '-x+1/2, -y+1/2, -z'
 'x+1/2, -y+1/2, z-1/2'
 
_cell_length_a    16.9390
_cell_length_b     7.5869
_cell_length_c    19.3809
_cell_angle_alpha  90.000
_cell_angle_beta   99.521
_cell_angle_gamma  90.000
 
_shelx_F_squared_multiplier     1.000
 
loop_
 _refln_index_h
 _refln_index_k
 _refln_index_l
 _refln_F_squared_calc
 _refln_F_squared_meas
 _refln_F_squared_sigma
 _refln_observed_status
   2   0   0     1725.48     1478.63      3.56 o
   4   0   0      920.94      827.18     22.66 o
   6   0   0    12086.90    10495.04    111.38 o
   8   0   0       13.60        8.69      1.78 o
  10   0   0     1622.33     1607.55     15.60 o
  12   0   0       78.69      134.80      5.69 o
  14   0   0       20.69       15.74      0.96 o
  16   0   0       97.37       91.72      2.49 o
  18   0   0       43.83       47.50      1.87 o
  20   0   0      229.51      251.91      2.77 o
   1   1   0     1449.26     1324.32      5.43 o
   3   1   0     5165.51     5086.86     51.79 o
   5   1   0     3781.25     3762.38     21.62 o
   7   1   0     5366.65     5618.62     16.60 o
   9   1   0      103.02      123.96      3.16 o
  11   1   0       16.22       28.70      2.16 o
  13   1   0       13.42        9.39      0.83 o
  15   1   0      244.20      198.91      1.99 o
  17   1   0      191.11      178.93      2.23 o
  19   1   0      315.51      341.47      2.51 o
   2   2   0     7379.87     7415.42     13.08 o
   4   2   0       17.08       31.56      1.41 o
   6   2   0     4583.98     4915.12     15.68 o
   8   2   0      709.41      705.29     39.35 o
  10   2   0      185.51      195.92      6.09 o
  12   2   0      680.68      639.63      6.73 o
  14   2   0      164.94      154.89      1.71 o
  16   2   0      105.86       95.37      1.39 o
  18   2   0      337.13      330.54     20.59 o
  20   2   0       82.83       95.62      1.48 o
   1   3   0     1264.07     1436.43     10.36 o
   3   3   0      177.89      230.95     12.50 o
   5   3   0        3.11        7.32      1.20 o
   7   3   0      185.98      312.72      6.69 o
   9   3   0     1294.36     1381.95     15.21 o
  11   3   0       66.80       74.85      1.18 o
  13   3   0      820.18      612.23     25.99 o
  15   3   0        4.83        7.87      0.86 o
  17   3   0       48.93       53.76      3.17 o
  19   3   0      146.44      201.75      2.05 o
   0   4   0     1545.32     1847.37     13.34 o
   2   4   0       17.62       20.40      1.10 o
   4   4   0        0.62        6.52      3.64 o
   6   4   0     1231.14     1326.18     29.21 o
   8   4   0      443.50      446.83      8.94 o
  10   4   0      133.05      104.30      2.68 o
  12   4   0        0.00        0.51      0.78 o
  14   4   0      116.40      101.51      7.03 o
  16   4   0       65.89       59.90      3.65 o
   1   5   0      540.47      564.46     26.19 o
   3   5   0       25.16       29.50      2.67 o
   5   5   0        0.88        2.16      2.24 o
   7   5   0      408.90      449.90      3.55 o
   9   5   0      106.00      114.39      1.85 o
  11   5   0      688.64      604.41      5.72 o
  13   5   0      405.55      340.27      3.94 o
  15   5   0       48.86       38.74      1.56 o
  17   5   0      262.29      286.47      2.67 o
   0   6   0        3.42        1.07      1.18 o
   2   6   0      867.47      885.65      7.48 o
   4   6   0      442.13      415.35      3.46 o
   6   6   0      693.10      658.45      4.39 o
   8   6   0      187.50      174.45      3.29 o
  10   6   0        1.17        0.61      1.23 o
  12   6   0      416.21      376.30      4.15 o
  14   6   0       92.92       70.28      1.70 o
   1   7   0       44.63       51.66      1.25 o
   3   7   0        2.91        2.66      0.76 o
   5   7   0       68.02       67.52      2.25 o
   7   7   0      154.52      139.66      6.76 o
   9   7   0       27.18       30.67      3.01 o
  11   7   0        4.28        5.51      1.09 o
  13   7   0      141.34      125.24      4.96 o
   0   8   0     2865.54     2773.08     12.41 o
   2   8   0      243.63      244.99      3.82 o
   4   8   0       52.07       53.31      1.12 o
   6   8   0        1.13       23.20     12.14 o
   8   8   0        2.14        4.82      0.67 o
  10   8   0       51.01       58.62      1.43 o
   1   9   0       59.16       64.73      1.71 o
   3   9   0      723.50      771.38      4.67 o
   5   9   0        0.60        0.22      0.67 o
 -19   1   1        6.15        6.51      0.84 o
 -17   1   1       96.57       95.42      1.75 o
 -15   1   1      119.60      105.36      1.51 o
 -13   1   1      398.48      378.50      2.98 o
 -11   1   1      224.66      226.99      4.63 o
  -9   1   1     1308.62     1481.26     21.40 o
  -7   1   1      150.12      191.40      2.26 o
  -5   1   1     1769.23     1810.75      5.21 o
  -3   1   1     6549.45     6243.96     60.40 o
  -1   1   1     2367.51     2394.67     27.18 o
   1   1   1       78.76      146.15      2.36 o
   5   1   1     1019.91     1017.12      5.86 o
   7   1   1     1335.76     1601.23     21.67 o
   9   1   1     9454.03     9985.36     40.49 o
  11   1   1      142.74      162.41      5.17 o
  13   1   1       51.30       59.50      1.23 o
  15   1   1      270.99      218.10      2.76 o
  17   1   1        9.13       10.92      0.99 o
  19   1   1       85.93       92.13      1.41 o
 -20   2   1       65.65       75.06      1.40 o
 -18   2   1        1.12        1.93      0.78 o
 -16   2   1       49.33       39.65      1.03 o
 -14   2   1      240.71      200.19      2.06 o
 -12   2   1      160.82      152.05      1.83 o
 -10   2   1      201.42      227.20      4.45 o
  -8   2   1        6.26       11.66      1.12 o
  -6   2   1      642.89      736.43      5.81 o
  -4   2   1     3922.31     4112.19     11.90 o
  -2   2   1     1677.40     1796.53      4.94 o
   4   2   1     1493.73     1436.92     29.67 o
   6   2   1     2010.46     2234.49     11.52 o
   8   2   1      237.30      273.55      6.15 o
  10   2   1      649.11      734.89     11.17 o
  12   2   1       93.92      140.11      1.53 o
  14   2   1      237.34      226.39      2.54 o
  16   2   1      221.90      194.53      2.44 o
  18   2   1      244.15      262.07     21.52 o
  20   2   1        6.30        4.16      0.68 o
 -19   3   1      596.02      661.82      3.59 o
 -17   3   1      469.59      443.83      7.29 o
 -15   3   1        4.51        2.33      0.62 o
 -13   3   1      121.60      108.77     20.84 o
 -11   3   1       81.87      108.56      1.67 o
  -9   3   1      357.60      432.30      8.78 o
  -7   3   1     3164.35     3813.74    148.47 o
  -5   3   1     2804.68     2946.12     24.01 o
  -3   3   1      453.60      472.83     14.41 o
  -1   3   1        5.23        8.02      2.32 o
   1   3   1     2816.81     2876.38     51.93 o
   3   3   1      392.88      453.47      4.66 o
   5   3   1     5218.54     5265.03     23.21 o
   7   3   1      453.35      529.95      6.12 o
   9   3   1      750.62      884.53     12.10 o
  11   3   1       62.57       76.63      1.90 o
  13   3   1      622.06      464.91      8.97 o
  15   3   1       85.69       62.08      2.66 o
  17   3   1        0.06       -0.30      0.69 o
  19   3   1        3.67        6.31      0.75 o
 -18   4   1      835.39      900.79      5.15 o
 -16   4   1      902.29      862.72     60.53 o
 -14   4   1       68.91       55.98      5.28 o
 -12   4   1      288.31      292.36      3.81 o
 -10   4   1      239.58      193.83      6.07 o
  -8   4   1       87.85      117.56      4.96 o
  -6   4   1      166.19      180.39      5.54 o
  -4   4   1     2312.18     2612.65     53.03 o
  -2   4   1      741.78      795.21      6.11 o
   0   4   1      788.35      794.69      6.37 o
   2   4   1      379.46      445.24      7.18 o
   4   4   1      621.21      709.77     22.12 o
   6   4   1        8.64        7.68      1.68 o
   8   4   1      452.02      489.22      9.34 o
  10   4   1       20.87       18.73      1.55 o
  12   4   1        8.79       13.33      0.94 o
  14   4   1       17.29       16.85      0.74 o
  16   4   1       50.01       30.17      1.29 o
 -17   5   1      519.40      543.13      3.78 o
 -15   5   1       23.57       23.69      1.39 o
 -13   5   1      316.51      258.22      3.44 o
 -11   5   1      199.50      145.97      2.94 o
  -9   5   1       71.87       83.75      2.39 o
  -7   5   1        0.69        1.67      0.73 o
  -5   5   1       45.00       59.57      3.83 o
  -3   5   1     1341.60     1388.14     15.13 o
  -1   5   1      486.66      507.81      8.98 o
   1   5   1       25.98       14.73      2.03 o
   3   5   1      347.31      391.80      5.55 o
   5   5   1      418.82      377.69      6.80 o
   7   5   1     1446.27     1398.86      7.12 o
   9   5   1       12.36        7.68      0.90 o
  11   5   1        5.72        3.51      1.24 o
  13   5   1       12.48        7.61      1.17 o
  15   5   1       53.72       53.61      1.95 o
  17   5   1        7.66       13.27      0.77 o
 -16   6   1       36.12       29.14      0.93 o
 -14   6   1      115.29      121.40      3.45 o
 -12   6   1       18.57       14.09      1.36 o
 -10   6   1      590.38      525.94      5.31 o
  -8   6   1      115.65      111.04      2.66 o
  -6   6   1       38.30       39.59      1.32 o
  -4   6   1      962.18      960.15     26.99 o
  -2   6   1      332.83      324.50      2.98 o
   0   6   1       33.30       27.42      0.93 o
   2   6   1      543.36      538.14      5.85 o
   4   6   1      430.82      425.72      3.51 o
   6   6   1      180.91      174.56      2.82 o
   8   6   1       32.24       28.61      1.75 o
  10   6   1        0.61        1.15      1.22 o
  12   6   1      201.60      194.36      3.04 o
  14   6   1       22.44       34.72      1.80 o
 -13   7   1      349.45      344.54      8.18 o
 -11   7   1       86.81       62.24      1.86 o
  -9   7   1      548.50      551.69     59.41 o
  -7   7   1      111.41      118.45      8.31 o
  -5   7   1      448.85      442.93      3.72 o
  -3   7   1      485.52      447.97      3.28 o
  -1   7   1       28.71       32.59      1.08 o
   1   7   1      959.56     1002.80     13.72 o
   3   7   1      459.47      459.12      3.74 o
   5   7   1        0.42        4.99      1.17 o
   7   7   1      122.43      117.92      2.68 o
   9   7   1      141.24      143.75      4.36 o
  11   7   1      100.42      108.62      2.23 o
  13   7   1        3.19        3.53      0.78 o
 -10   8   1       94.68      113.73      1.86 o
  -8   8   1      457.27      487.99     39.98 o
  -6   8   1       15.03       14.01      0.84 o
  -4   8   1       13.41       13.25      1.37 o
  -2   8   1        8.29        9.02      0.89 o
   0   8   1      112.94      112.63      2.03 o
   2   8   1      710.71      728.65     11.43 o
   4   8   1      294.67      299.55     22.99 o
   6   8   1      156.43      160.28      9.45 o
   8   8   1       36.34       30.93      0.93 o
  10   8   1      143.43      132.77      1.96 o
  -3   9   1       49.08       49.79      1.39 o
  -1   9   1      187.07      205.26      2.09 o
   1   9   1       11.46       13.72      1.19 o
   3   9   1     1074.91     1191.63      5.82 o
   5   9   1      246.52      282.45      2.50 o
 -20   0   2       94.27      106.89      1.99 o
 -18   0   2       44.31       41.53      1.83 o
 -16   0   2      219.06      201.63      3.42 o
 -14   0   2        0.32        2.33      2.31 o
 -12   0   2      478.72      445.78      9.19 o
 -10   0   2      282.98      329.91     29.93 o
  -8   0   2      912.64     1027.67      5.47 o
  -6   0   2       29.62       28.97      1.17 o
  -4   0   2     3111.05     2615.37     10.14 o
  -2   0   2     4542.79     4895.98     38.74 o
   0   0   2     2207.40     2013.16      6.49 o
   2   0   2     7575.41     6990.61      9.75 o
   6   0   2     6569.38     6319.02     22.66 o
   8   0   2     4191.35     4272.59     22.19 o
  10   0   2     2154.48     1999.80     18.02 o
  12   0   2     4411.89     4591.07     17.19 o
  14   0   2     2138.20     2005.76     10.30 o
  16   0   2        0.00        0.21      1.21 o
  18   0   2        6.10        7.11      1.31 o
  20   0   2      872.08     1030.49      4.80 o
 -19   1   2       17.71       20.91      0.97 o
 -17   1   2     1609.57     1516.77     23.25 o
 -15   1   2      202.89      172.37      2.75 o
 -13   1   2      449.46      394.58      3.03 o
 -11   1   2        2.00        0.37      2.15 o
  -9   1   2        9.46       10.18      0.93 o
  -7   1   2       12.50        6.66      0.99 o
  -5   1   2     2884.69     2793.59     33.43 o
  -3   1   2     3912.66     3930.37      5.55 o
  -1   1   2     1934.02     1828.68     36.72 o
   1   1   2     6734.73     6633.43     51.53 o
   3   1   2    10093.11     9112.96     78.68 o
   5   1   2    14633.49    14339.07    381.49 o
   7   1   2        0.05        1.55      1.01 o
   9   1   2      189.40      152.51      3.96 o
  11   1   2       40.02       47.36      2.53 o
  13   1   2       23.02       18.33      0.84 o
  15   1   2      308.38      245.82      2.19 o
  17   1   2       12.33       13.57      1.03 o
  19   1   2        6.41        7.19      0.76 o
 -20   2   2      364.17      422.42     22.04 o
 -18   2   2      438.45      453.79     16.04 o
 -16   2   2      451.87      431.88      4.39 o
 -14   2   2        3.59        2.55      1.01 o
 -12   2   2       76.36       76.74      1.16 o
 -10   2   2      712.73      657.96     10.25 o
  -8   2   2     1794.55     2057.63     16.87 o
  -6   2   2      941.47      958.61      5.66 o
  -4   2   2    13211.39    12474.26    120.70 o
  -2   2   2       63.81       55.52      8.89 o
   0   2   2       16.14       24.71      1.20 o
   4   2   2     4044.81     4062.03     14.57 o
   6   2   2     1534.50     1646.00     73.51 o
   8   2   2       53.75       61.03      3.28 o
  10   2   2        3.88        7.28      2.96 o
  12   2   2       35.65       14.86      0.84 o
  14   2   2       25.35       23.16      0.89 o
  16   2   2       15.36        9.09      0.91 o
  18   2   2      164.25      156.67     12.88 o
 -19   3   2      543.62      557.23      3.32 o
 -17   3   2        0.05        0.75      0.58 o
 -15   3   2       83.99       75.97      2.48 o
 -13   3   2      104.61       96.75      2.56 o
 -11   3   2       87.74       82.25      2.84 o
  -9   3   2      210.91      206.79      6.14 o
  -7   3   2      620.83      684.27     18.52 o
  -5   3   2     4919.33     5156.07     69.40 o
  -3   3   2      869.58      848.21      5.32 o
  -1   3   2     1443.92     1570.22     39.54 o
   1   3   2      180.86      256.78      6.31 o
   3   3   2     2334.63     2605.61      7.82 o
   5   3   2     3867.92     3919.49     43.49 o
   7   3   2     1240.61     1163.30     20.54 o
   9   3   2      553.14      591.08      9.97 o
  11   3   2      572.99      560.79      4.88 o
  13   3   2      742.08      599.67      7.45 o
  15   3   2       29.02       19.00      1.58 o
  17   3   2      444.68      416.25      5.50 o
  19   3   2      531.79      605.43      3.24 o
 -18   4   2     1048.27     1079.20      5.75 o
 -16   4   2     1071.27      987.45      7.00 o
 -14   4   2       25.05       30.50      1.71 o
 -12   4   2       48.71       45.59      1.34 o
 -10   4   2        1.76        4.77      0.74 o
  -8   4   2      199.92      199.22      6.24 o
  -6   4   2     1188.03     1207.95     14.11 o
  -4   4   2      351.42      492.91     27.70 o
  -2   4   2     1174.68     1275.88     11.50 o
   0   4   2     1173.10     1222.43     37.67 o
   2   4   2     3604.69     4257.26     97.43 o
   4   4   2     6200.65     6455.34     49.32 o
   6   4   2       54.92       61.00     16.34 o
   8   4   2      234.79      254.36      3.07 o
  10   4   2      165.25      154.68      4.30 o
  12   4   2        0.39        0.77      0.75 o
  14   4   2       22.36       12.69      0.80 o
  16   4   2      231.66      205.65      1.95 o
 -17   5   2       36.15       26.01      1.09 o
 -15   5   2      685.61      614.75      5.21 o
 -13   5   2      393.49      366.51      4.05 o
 -11   5   2      376.40      295.17      3.94 o
  -9   5   2      323.92      294.38      8.68 o
  -7   5   2       52.65       51.03      1.34 o
  -5   5   2     2014.16     2345.59     45.02 o
  -3   5   2       56.64       42.61      3.50 o
  -1   5   2       11.90       26.25      3.16 o
   1   5   2       22.18       24.89      2.99 o
   3   5   2      355.83      430.21      8.49 o
   5   5   2      480.27      483.38      8.11 o
   7   5   2     1003.21     1032.41     64.36 o
   9   5   2      139.51      120.86      1.95 o
  11   5   2       17.56       23.05      1.68 o
  13   5   2       92.84       98.13      2.32 o
  15   5   2       13.39       10.83      0.65 o
 -16   6   2       79.93       59.40      1.23 o
 -14   6   2      165.37      157.65      8.30 o
 -12   6   2      881.77      769.47      5.76 o
 -10   6   2       54.84       47.73      1.95 o
  -8   6   2       13.07       17.75      1.46 o
  -6   6   2       75.73       73.83      1.62 o
  -4   6   2        4.11        5.98      0.79 o
  -2   6   2       27.76       25.69      1.12 o
   0   6   2      315.93      339.64      6.34 o
   2   6   2       58.98       58.86      1.74 o
   4   6   2      335.96      324.56      8.81 o
   6   6   2      491.29      488.15      7.81 o
   8   6   2     1167.08     1152.95     56.85 o
  10   6   2      135.57      125.28      2.90 o
  12   6   2       12.40       14.59      1.30 o
  14   6   2       29.71       35.83      0.87 o
 -13   7   2        1.34        3.84      0.69 o
 -11   7   2        0.16        0.45      1.07 o
  -9   7   2      332.29      309.09      3.97 o
  -7   7   2      256.50      243.77     23.54 o
  -5   7   2      168.95      156.23      2.29 o
  -3   7   2      190.00      187.25      2.03 o
  -1   7   2      132.74      129.45      2.60 o
   1   7   2        4.37        4.81      0.84 o
   3   7   2      156.16      147.25      2.20 o
   5   7   2     1231.83     1192.97     33.58 o
   7   7   2      149.64      138.18      2.88 o
   9   7   2        1.28        1.58      1.21 o
  11   7   2       84.08      117.77      5.67 o
  13   7   2      147.20      172.46      5.20 o
 -10   8   2       84.31       92.45      1.72 o
  -8   8   2      237.09      238.40      2.98 o
  -6   8   2        6.98        8.42      0.75 o
  -4   8   2       81.07       90.25      1.69 o
  -2   8   2     1406.57     1411.40      6.11 o
   0   8   2      621.71      629.01      4.25 o
   2   8   2       40.07       33.06      1.62 o
   4   8   2      392.79      408.50     11.35 o
   6   8   2       23.19       23.19      0.99 o
   8   8   2       50.16       50.86      1.09 o
  10   8   2       66.72       83.83      1.56 o
  -3   9   2       39.82       39.38      1.22 o
  -1   9   2      112.85      120.94      2.20 o
   1   9   2     1486.68     1539.64      7.02 o
   3   9   2       86.43       94.91      1.81 o
   5   9   2       42.68       49.15      1.21 o
 -19   1   3      246.27      237.66      9.51 o
 -17   1   3      344.37      321.48     10.01 o
 -15   1   3      834.38      741.45      4.88 o
 -13   1   3        0.06        0.98      0.67 o
 -11   1   3      400.11      347.90      9.86 o
  -9   1   3       61.14       84.95      3.17 o
  -7   1   3       39.76       39.15      1.02 o
  -5   1   3     1265.29     1182.51     58.69 o
  -3   1   3     5753.17     5848.52     34.13 o
  -1   1   3        7.65       16.92      5.31 o
   3   1   3     1762.43     1654.98      6.62 o
   5   1   3     2747.84     2727.04     14.11 o
   7   1   3      410.57      383.49      3.81 o
   9   1   3     1599.79     1768.51     16.47 o
  11   1   3     3064.56     3430.83     25.01 o
  13   1   3      362.25      390.69      5.19 o
  15   1   3       15.94        9.63      1.01 o
  17   1   3      912.81      894.30     41.59 o
  19   1   3       24.21       23.04      1.17 o
 -20   2   3      188.69      213.43      7.08 o
 -18   2   3      441.81      477.41     17.47 o
 -16   2   3     1290.58     1213.91      9.57 o
 -14   2   3       33.56       35.15      0.97 o
 -12   2   3      291.77      298.76      2.07 o
 -10   2   3      199.84      190.11      4.48 o
  -8   2   3      631.30      695.55      8.61 o
  -6   2   3     1172.30     1237.44     39.52 o
  -4   2   3     1876.73     1916.96      8.87 o
  -2   2   3     3433.31     3304.66      7.11 o
   0   2   3     2505.93     2446.77     36.02 o
   2   2   3      105.39      140.24      3.76 o
   4   2   3    10484.34    10801.74     21.73 o
   6   2   3       17.43       22.77      6.20 o
   8   2   3     3342.45     3532.74     23.58 o
  10   2   3      699.26      699.61     11.15 o
  12   2   3       52.56       45.66      1.50 o
  14   2   3       64.90       68.36      1.23 o
  16   2   3     1211.19     1193.81     20.84 o
  18   2   3       10.33        6.55      1.15 o
 -19   3   3     1094.51     1207.64      4.75 o
 -17   3   3      110.02      113.09      1.56 o
 -15   3   3      628.23      606.45     13.21 o
 -13   3   3        2.25        1.66      0.57 o
 -11   3   3       11.63       21.49      1.73 o
  -9   3   3       17.92       28.67      1.76 o
  -7   3   3       45.90       42.57      1.67 o
  -5   3   3     1711.74     1811.68     10.57 o
  -3   3   3        9.03       16.21      2.18 o
  -1   3   3     1020.98     1056.42     13.08 o
   1   3   3     3213.35     3375.08     13.18 o
   3   3   3       90.43       95.37      2.37 o
   5   3   3    13336.08    13648.86     28.65 o
   7   3   3      390.48      387.92      8.66 o
   9   3   3     1143.72     1229.84     14.19 o
  11   3   3       83.77      106.49      2.29 o
  13   3   3      174.57      146.23      2.09 o
  15   3   3        3.58        3.81      0.80 o
  17   3   3      153.73      141.03      2.37 o
 -18   4   3      755.04      852.80      5.18 o
 -16   4   3      444.55      411.89      4.58 o
 -14   4   3       50.09       37.13      1.88 o
 -12   4   3     3286.91     3006.07     66.34 o
 -10   4   3      118.47      134.97      2.91 o
  -8   4   3      517.75      539.90     10.14 o
  -6   4   3       25.88       33.25      2.90 o
  -4   4   3      253.07      218.72      5.80 o
  -2   4   3     9021.02     9817.50     33.94 o
   0   4   3      427.28      477.57     23.74 o
   2   4   3     2426.46     2742.26     40.58 o
   4   4   3    15092.71    15476.92     47.28 o
   6   4   3        1.34       14.06      7.31 o
   8   4   3        7.85       16.39      7.90 o
  10   4   3      901.00      847.66     20.15 o
  12   4   3      485.80      454.98      4.75 o
  14   4   3       76.22       64.46      1.79 o
  16   4   3       81.80       67.33      1.18 o
 -17   5   3       48.10       66.48      1.52 o
 -15   5   3        2.11        0.63      0.98 o
 -13   5   3      207.85      198.95      2.98 o
 -11   5   3      251.31      241.18      2.69 o
  -9   5   3      180.95      128.82      9.25 o
  -7   5   3        0.12        1.02      0.83 o
  -5   5   3     1171.06     1291.55      7.67 o
  -3   5   3      863.39      910.53     12.78 o
  -1   5   3      796.24      847.29     26.21 o
   1   5   3       27.00       39.32      3.40 o
   3   5   3       10.67        5.09      3.19 o
   5   5   3       24.61       14.72      0.72 o
   7   5   3      271.02      269.62      2.72 o
   9   5   3      117.38      110.43      1.89 o
  11   5   3      218.03      214.21      3.62 o
  13   5   3       24.25       25.75      2.04 o
  15   5   3       67.17       77.33      1.18 o
 -16   6   3        5.19        4.15      0.63 o
 -14   6   3      395.21      342.35     11.36 o
 -12   6   3      237.68      223.26      3.24 o
 -10   6   3      203.74      195.47      3.36 o
  -8   6   3        0.30        0.13      1.19 o
  -6   6   3      939.13      937.27     38.45 o
  -4   6   3       39.24       46.25      1.93 o
  -2   6   3      953.38     1058.54     10.08 o
   0   6   3       21.07       21.82      1.06 o
   2   6   3      512.09      522.01     24.27 o
   4   6   3     3137.46     3224.60     26.96 o
   6   6   3     1699.06     1722.51     79.45 o
   8   6   3      128.63      115.51      1.95 o
  10   6   3      106.90      105.78      2.72 o
  12   6   3       26.60       24.22      1.45 o
  14   6   3       22.41       30.97      0.79 o
 -13   7   3        0.25        1.02      0.53 o
 -11   7   3      341.89      311.27      3.55 o
  -9   7   3      688.76      642.84      5.62 o
  -7   7   3      107.12      108.88     11.20 o
  -5   7   3     1971.35     1997.00     20.62 o
  -3   7   3      557.73      563.01      4.22 o
  -1   7   3      394.42      380.59      5.88 o
   1   7   3     2571.27     2462.27      8.87 o
   3   7   3       24.48       22.94      1.74 o
   5   7   3      471.22      467.21      4.99 o
   7   7   3        4.86        5.68      1.33 o
   9   7   3      919.23      870.80      6.36 o
  11   7   3       29.39       46.07      1.06 o
  13   7   3      267.14      302.10      2.46 o
 -10   8   3      148.63      158.04      2.13 o
  -8   8   3      238.91      242.32      3.00 o
  -6   8   3       16.63       23.46      3.35 o
  -4   8   3       62.11       65.28      1.14 o
  -2   8   3        0.18        0.88      0.67 o
   0   8   3        2.47        3.55      0.96 o
   2   8   3       25.27       26.76      1.73 o
   4   8   3      324.63      343.53      6.31 o
   6   8   3       41.51       40.05      1.13 o
   8   8   3      139.20      153.61      3.85 o
  10   8   3       27.97       34.17      1.06 o
  -1   9   3       17.53       19.16      1.17 o
   1   9   3     1742.98     1762.90      7.32 o
   3   9   3        0.59        0.94      0.82 o
   5   9   3       60.90       63.03      1.28 o
 -20   0   4     1016.58     1125.59      5.80 o
 -18   0   4     1358.31     1295.90      7.49 o
 -16   0   4     2776.00     2481.14     11.02 o
 -14   0   4     3892.51     3375.76     21.10 o
 -12   0   4      146.21      125.68      4.94 o
 -10   0   4      175.94      191.44      3.49 o
  -8   0   4      207.86      213.72      2.71 o
  -6   0   4     1069.54      982.64      5.75 o
  -4   0   4       93.08      113.31      2.19 o
   0   0   4      354.99      285.62      2.28 o
   2   0   4      458.56      484.57      9.07 o
   4   0   4     1033.13      919.28     13.45 o
   6   0   4      250.90      245.92      5.03 o
   8   0   4      238.61      230.15      5.80 o
  10   0   4     1118.47     1256.40     14.76 o
  12   0   4      142.90      139.65      2.33 o
  14   0   4      119.95       85.43      2.53 o
  16   0   4      605.69      625.28      5.80 o
  18   0   4      208.82      188.87      2.88 o
 -19   1   4      374.49      394.00     17.04 o
 -17   1   4      328.70      304.89      2.79 o
 -15   1   4     1621.67     1447.01     12.29 o
 -13   1   4       28.99       33.67      1.11 o
 -11   1   4      135.88      113.06      3.15 o
  -9   1   4      171.36      200.00      7.44 o
  -7   1   4      875.26      868.22      5.97 o
  -5   1   4     2588.31     2521.80      8.28 o
  -3   1   4     4728.26     4749.88     35.68 o
  -1   1   4      501.59      505.71      4.79 o
   1   1   4     1963.81     1900.19     18.19 o
   3   1   4    15542.75    15319.69     56.08 o
   5   1   4     2931.02     2784.83     13.00 o
   7   1   4       37.71       94.79     35.70 o
   9   1   4        6.58        7.46      2.29 o
  11   1   4      267.14      294.17      3.94 o
  13   1   4     1003.76     1013.86     16.00 o
  15   1   4      216.27      192.39      2.40 o
  17   1   4       21.50       32.50      1.18 o
  19   1   4        0.01        4.70      0.59 o
 -20   2   4     1228.22     1433.47     15.44 o
 -18   2   4      868.83      895.30     19.25 o
 -16   2   4     2905.94     2777.37      8.53 o
 -14   2   4     1414.93     1297.38      5.43 o
 -12   2   4      320.25      355.16      3.12 o
 -10   2   4     1358.82     1371.95     19.34 o
  -8   2   4      348.76      434.90      8.27 o
  -6   2   4      562.02      502.16     11.15 o
  -4   2   4     1238.35     1236.89     10.84 o
  -2   2   4     2022.09     1861.05      6.77 o
   0   2   4      274.65      250.77      3.84 o
   2   2   4     2404.31     2423.71      8.90 o
   4   2   4      998.90     1092.22      9.78 o
   6   2   4     8619.81     8479.38     67.34 o
   8   2   4     1454.34     1398.33      9.91 o
  10   2   4       59.32       75.59      4.20 o
  12   2   4      342.24      308.48      2.90 o
  14   2   4     1023.52     1036.54     14.94 o
  16   2   4        8.25       15.35      1.76 o
  18   2   4       45.63       43.66      1.51 o
 -19   3   4      317.10      403.56      4.58 o
 -17   3   4       59.02       56.15      2.55 o
 -15   3   4       99.47       93.06      1.17 o
 -13   3   4     2089.77     1947.27      8.46 o
 -11   3   4      229.40      205.36      3.85 o
  -9   3   4      924.67     1111.16     11.95 o
  -7   3   4      398.70      371.50      4.34 o
  -5   3   4      168.09      192.38      6.81 o
  -3   3   4     1261.83     1508.35     57.49 o
  -1   3   4     4407.01     4647.66     50.43 o
   1   3   4      764.71      897.49     14.81 o
   3   3   4     2577.90     2765.75     29.18 o
   5   3   4       68.36       95.09      2.62 o
   7   3   4    11477.05    11579.46    102.50 o
   9   3   4      652.96      674.76      5.16 o
  11   3   4     1580.43     1515.16      8.24 o
  13   3   4       71.47       85.59      2.00 o
  15   3   4       11.94       13.84      0.92 o
  17   3   4       66.70       66.57      1.74 o
 -18   4   4      115.77      124.81      2.09 o
 -16   4   4      663.86      633.66      5.63 o
 -14   4   4       37.60       46.25      1.97 o
 -12   4   4       59.26       73.57      2.57 o
 -10   4   4      678.62      685.28      4.12 o
  -8   4   4      393.81      357.28      8.25 o
  -6   4   4      484.24      484.06      8.21 o
  -4   4   4      567.21      625.92     13.35 o
  -2   4   4      732.77      785.05      7.06 o
   0   4   4       20.80       28.37      2.60 o
   2   4   4     1144.79     1223.20     31.99 o
   4   4   4     8332.04     9208.85     25.16 o
   6   4   4       44.18       70.27      2.81 o
   8   4   4      132.98      151.41      2.02 o
  10   4   4      750.11      687.22     19.38 o
  12   4   4       25.99       25.68      1.56 o
  14   4   4       12.62       10.43      0.79 o
  16   4   4        1.06        3.28      0.58 o
 -17   5   4       55.67       54.56      1.37 o
 -15   5   4      170.54      139.92      2.59 o
 -13   5   4        0.23        0.92      0.93 o
 -11   5   4        6.82        4.75      0.88 o
  -9   5   4     2533.36     2230.51     47.60 o
  -7   5   4       91.53       78.74      1.72 o
  -5   5   4      760.73      800.49      6.15 o
  -3   5   4     1577.62     1703.73     37.85 o
  -1   5   4       19.09       26.34      3.33 o
   1   5   4      502.51      647.48     11.01 o
   3   5   4       54.15       41.63      4.94 o
   5   5   4      544.23      566.34      5.56 o
   7   5   4     8654.44     8162.74     46.91 o
   9   5   4      151.98      129.61      2.05 o
  11   5   4        3.10        5.30      1.31 o
  13   5   4      296.82      330.09      2.73 o
  15   5   4        0.60        0.62      0.45 o
 -16   6   4        1.00        2.80      0.57 o
 -14   6   4      234.57      238.78     12.90 o
 -12   6   4      133.90      116.93      2.45 o
 -10   6   4        2.98        4.14      1.27 o
  -8   6   4      258.19      275.90     33.23 o
  -6   6   4      132.42      154.98      5.05 o
  -4   6   4        3.08        2.32      0.66 o
  -2   6   4     1654.03     1797.06     12.02 o
   0   6   4     1953.47     2074.31      8.11 o
   2   6   4      130.66      144.46      7.37 o
   4   6   4     3743.18     3599.53     18.36 o
   6   6   4      705.42      652.53     13.59 o
   8   6   4       70.03       71.88      1.94 o
  10   6   4       88.13      100.86      2.69 o
  12   6   4       18.70       23.47      0.92 o
  14   6   4      126.00      139.61      1.30 o
 -13   7   4        7.42        3.33      0.49 o
 -11   7   4      322.45      286.96      3.35 o
  -9   7   4      103.15       91.60      2.37 o
  -7   7   4       17.46       21.07      2.40 o
  -5   7   4       65.43       67.26      2.59 o
  -3   7   4       88.14       91.80      1.47 o
  -1   7   4        0.10       -0.01      0.80 o
   1   7   4       69.76       73.41      1.97 o
   3   7   4     2335.12     2386.93     31.22 o
   5   7   4       78.04       78.18      5.27 o
   7   7   4      129.62      132.81      5.68 o
   9   7   4      116.98      106.93      2.44 o
  11   7   4       84.38       76.72      1.25 o
 -10   8   4        0.38        0.54      0.75 o
  -8   8   4       87.86       90.62      1.95 o
  -6   8   4      110.95      118.39      2.31 o
  -4   8   4        2.54        2.45      0.60 o
  -2   8   4      186.92      208.12      2.21 o
   0   8   4      221.74      214.54      3.65 o
   2   8   4       48.43       46.95      2.07 o
   4   8   4     2358.28     2341.94     54.86 o
   6   8   4      366.35      354.89      3.22 o
   8   8   4        3.40        4.19      0.64 o
  -1   9   4      188.52      194.22      2.47 o
   1   9   4      282.23      300.27      3.00 o
   3   9   4       61.30       71.18      1.53 o
 -19   1   5      183.33      201.68      2.00 o
 -17   1   5     4091.83     3800.38     20.01 o
 -15   1   5      157.23      153.16      1.76 o
 -13   1   5      454.29      441.84      3.41 o
 -11   1   5      686.17      888.29      8.10 o
  -9   1   5     2395.22     2436.30     11.98 o
  -7   1   5      543.63      495.77      3.83 o
  -5   1   5      135.70      144.31      1.80 o
  -3   1   5      226.15      246.46      3.83 o
  -1   1   5      285.07      244.74      3.79 o
   1   1   5      169.18      173.35      2.11 o
   3   1   5      234.96      293.07      3.21 o
   5   1   5       23.10       17.93      0.98 o
   7   1   5       16.79       13.12      1.01 o
   9   1   5      271.36      273.55      6.82 o
  11   1   5      208.62      231.75      2.43 o
  13   1   5      131.22      121.36      4.44 o
  15   1   5      269.17      251.36      2.69 o
  17   1   5      109.51      130.11      4.62 o
  19   1   5       58.57       63.92      1.44 o
 -20   2   5      338.38      444.48      9.12 o
 -18   2   5       20.11       17.57      0.94 o
 -16   2   5     1000.30      956.18      3.98 o
 -14   2   5        7.32       17.19      0.86 o
 -12   2   5      236.75      214.34      2.19 o
 -10   2   5     2366.99     2520.52     87.66 o
  -8   2   5      567.09      616.77      6.72 o
  -6   2   5       23.41       33.19      2.22 o
  -4   2   5       39.39       41.60      0.95 o
  -2   2   5      689.01      728.51      5.25 o
   0   2   5     3659.69     3529.05     16.21 o
   2   2   5     1336.50     1346.13     29.08 o
   4   2   5      758.40      806.69      5.25 o
   6   2   5      388.08      443.46     18.86 o
   8   2   5     2299.27     2196.25     12.62 o
  10   2   5      229.05      236.15      6.65 o
  12   2   5      970.92      959.14     60.30 o
  14   2   5       13.84       11.39      0.94 o
  16   2   5        5.42        8.08      1.40 o
  18   2   5        1.07        0.77      0.91 o
 -19   3   5      672.71      818.96      4.10 o
 -17   3   5        5.41       10.96      0.67 o
 -15   3   5        0.57        1.93      0.65 o
 -13   3   5      198.97      192.82      2.82 o
 -11   3   5      352.40      360.47      8.22 o
  -9   3   5     1964.97     1905.26     21.49 o
  -7   3   5     2113.78     2004.76     11.74 o
  -5   3   5        5.35        7.60      1.31 o
  -3   3   5       72.91       90.20      2.45 o
  -1   3   5     3092.51     3237.46     45.20 o
   1   3   5       43.76       54.60      3.42 o
   3   3   5     7301.92     8117.69     19.90 o
   5   3   5      389.48      437.52      5.34 o
   7   3   5      424.49      397.91      5.58 o
   9   3   5        0.29        1.14      0.67 o
  11   3   5       52.33       58.04      1.18 o
  13   3   5     1693.66     1754.28     42.73 o
  15   3   5       17.22       19.47      2.64 o
  17   3   5        7.93        3.18      0.94 o
 -18   4   5      247.49      261.09      2.87 o
 -16   4   5       58.34       62.90      1.99 o
 -14   4   5       30.33       30.43      0.93 o
 -12   4   5      117.93      103.31      2.28 o
 -10   4   5      280.29      235.30      4.22 o
  -8   4   5       65.39       67.72      5.75 o
  -6   4   5     1220.13     1289.55     28.75 o
  -4   4   5     4312.97     4795.95     19.39 o
  -2   4   5     1034.13     1149.20     19.37 o
   0   4   5       32.18       53.58      6.92 o
   2   4   5      432.34      500.56      9.37 o
   4   4   5       45.93       65.18      4.44 o
   6   4   5      634.27      687.96     11.99 o
   8   4   5     3143.20     2957.98      8.65 o
  10   4   5     3902.39     3580.15     38.38 o
  12   4   5       86.14       84.05      3.48 o
  14   4   5       16.12       18.72      0.74 o
  16   4   5      269.29      293.25      2.94 o
 -17   5   5        3.41        8.43      0.81 o
 -15   5   5       15.69       15.47      1.18 o
 -13   5   5       29.42       20.83      2.16 o
 -11   5   5      378.82      335.39      3.09 o
  -9   5   5        0.35       11.12      5.87 o
  -7   5   5        9.39       10.22      0.85 o
  -5   5   5       31.91       39.79      1.99 o
  -3   5   5      412.28      423.40      6.77 o
  -1   5   5     1165.13     1332.20     15.20 o
   1   5   5      196.76      209.16      6.74 o
   3   5   5     3901.52     3942.76      9.58 o
   5   5   5       39.84       32.55      1.15 o
   7   5   5     3019.81     2761.89     36.35 o
   9   5   5       33.51       22.15      1.48 o
  11   5   5     1719.57     1546.87      9.09 o
  13   5   5        0.24        2.48      0.56 o
  15   5   5        1.62        5.59      0.69 o
 -16   6   5      112.79      151.89      1.76 o
 -14   6   5        0.15        0.08      0.53 o
 -12   6   5        8.86        6.38      1.14 o
 -10   6   5      714.22      621.35      5.74 o
  -8   6   5      200.99      191.17      6.12 o
  -6   6   5        1.02        0.90      0.63 o
  -4   6   5       77.92      100.53      2.76 o
  -2   6   5        2.51        1.52      0.70 o
   0   6   5      148.44      147.07      1.66 o
   2   6   5       52.74       55.37      1.58 o
   4   6   5      490.45      442.50      3.45 o
   6   6   5       88.81      113.30      2.80 o
   8   6   5      737.42      654.73     14.29 o
  10   6   5       15.56       15.54      1.67 o
  12   6   5       69.51       81.98      6.79 o
  14   6   5      138.58      123.38      1.69 o
 -13   7   5       90.28       97.90      4.13 o
 -11   7   5        5.93        4.55      1.03 o
  -9   7   5      190.20      165.09      2.91 o
  -7   7   5       41.61       47.62      6.18 o
  -5   7   5      106.54      119.01      1.87 o
  -3   7   5      146.09      149.25      2.86 o
  -1   7   5      201.25      212.73      2.35 o
   1   7   5      307.51      356.25      4.43 o
   3   7   5     1642.58     1739.55      6.42 o
   5   7   5      865.38      905.16     22.94 o
   7   7   5     1514.92     1492.38     25.80 o
   9   7   5      152.65      143.09      2.70 o
  11   7   5        0.36       -0.01      0.85 o
 -10   8   5        0.27        2.24      0.75 o
  -8   8   5      153.22      181.59      2.56 o
  -6   8   5        0.47        1.07      0.92 o
  -4   8   5        0.02        0.74      0.53 o
  -2   8   5       61.74       61.72      1.71 o
   0   8   5      351.62      326.08      4.26 o
   2   8   5      408.40      370.10      4.43 o
   4   8   5      954.73     1027.18     51.27 o
   6   8   5        1.81        1.29      0.71 o
   8   8   5      430.24      418.37      3.77 o
  -1   9   5      148.36      150.91      2.08 o
   1   9   5       10.61       10.87      0.91 o
   3   9   5      565.79      586.32      3.65 o
 -20   0   6      494.25      536.00      3.92 o
 -18   0   6     1805.63     1712.15      8.47 o
 -16   0   6      897.87      777.83      6.23 o
 -14   0   6    21565.53    18781.72    270.04 o
 -12   0   6     1186.77     1138.22     15.27 o
 -10   0   6      311.21      387.53      6.20 o
  -8   0   6     9014.90     9310.22     88.14 o
  -6   0   6       74.01       76.55      4.66 o
  -4   0   6     2394.57     2554.33     10.25 o
  -2   0   6      726.84      714.73     23.91 o
   0   0   6     7886.40     7391.01     94.01 o
   2   0   6       19.85       27.97      1.16 o
   4   0   6     3670.51     3607.64     11.73 o
   6   0   6      137.87      127.10      5.34 o
   8   0   6     1672.94     1650.79     15.24 o
  10   0   6      969.54      934.59     12.90 o
  12   0   6      379.44      390.64      4.73 o
  14   0   6      492.15      482.21      8.59 o
  16   0   6      171.16      179.31      3.15 o
  18   0   6       37.71       32.06      1.30 o
 -19   1   6      378.99      392.90      4.47 o
 -17   1   6      395.80      387.62      6.61 o
 -15   1   6      901.96      786.10      4.43 o
 -13   1   6      388.37      359.48      3.21 o
 -11   1   6      514.16      517.57     12.22 o
  -9   1   6      184.95      168.51      3.72 o
  -7   1   6     1111.21     1318.88      7.25 o
  -5   1   6     3605.82     3553.60     49.95 o
  -3   1   6     2907.58     2995.72      7.69 o
  -1   1   6     7159.65     6697.27     15.02 o
   1   1   6      812.25      797.27      5.69 o
   3   1   6     2149.79     2285.81     17.51 o
   5   1   6      370.45      370.26      4.26 o
   7   1   6      150.47      173.12      3.18 o
   9   1   6      331.26      316.12      7.47 o
  11   1   6       86.79       91.91      1.41 o
  13   1   6       10.07        9.20      0.75 o
  15   1   6      561.15      575.26      9.39 o
  17   1   6      632.68      678.12     23.73 o
  19   1   6       18.79       26.47      0.96 o
 -20   2   6      327.76      471.99      8.36 o
 -18   2   6       61.84       63.84      1.29 o
 -16   2   6       12.87       13.52      0.97 o
 -14   2   6     4096.34     3811.75     25.20 o
 -12   2   6     1644.31     1610.20      5.62 o
 -10   2   6      431.57      386.56     24.88 o
  -8   2   6     4925.71     5068.67     23.45 o
  -6   2   6       15.41       15.68      0.81 o
  -4   2   6        0.06        1.98      0.59 o
  -2   2   6     2092.09     2146.41     54.52 o
   0   2   6     4437.56     4322.70     13.25 o
   2   2   6       79.71       95.62      5.41 o
   4   2   6      275.25      279.86      3.47 o
   6   2   6       29.69       10.26      1.34 o
   8   2   6      471.41      429.71      8.56 o
  10   2   6      369.59      388.36      7.63 o
  12   2   6       87.95      101.17      2.72 o
  14   2   6        7.65        7.26      1.53 o
  16   2   6       25.17       24.72      1.57 o
  18   2   6      300.32      301.07      2.87 o
 -19   3   6        8.02        5.66      0.85 o
 -17   3   6      269.35      274.94      2.45 o
 -15   3   6      372.04      351.66      2.70 o
 -13   3   6      150.06      126.75      1.63 o
 -11   3   6      558.24      549.95      3.72 o
  -9   3   6      212.52      193.43      4.01 o
  -7   3   6     1207.26     1242.48     12.37 o
  -5   3   6        3.06        3.95      1.08 o
  -3   3   6      368.70      333.74      4.57 o
  -1   3   6     6548.24     7174.93    121.49 o
   1   3   6      179.12      227.24     10.03 o
   3   3   6      573.95      571.65      9.62 o
   5   3   6     3714.79     3867.73     69.23 o
   7   3   6       60.07       59.48      3.46 o
   9   3   6      174.07      165.05      2.18 o
  11   3   6     1316.44     1256.54     11.09 o
  13   3   6      633.37      650.61      5.39 o
  15   3   6      114.77      113.77      2.52 o
  17   3   6      138.18      140.78      2.12 o
 -18   4   6      228.95      275.32      2.87 o
 -16   4   6       20.32       19.13      2.56 o
 -14   4   6      109.34      110.79      2.54 o
 -12   4   6      814.10      791.74      4.09 o
 -10   4   6       52.14       58.21      1.08 o
  -8   4   6       62.02       62.74      2.43 o
  -6   4   6      158.24      157.99      3.27 o
  -4   4   6      266.48      287.56      4.13 o
  -2   4   6        0.56        2.79      1.39 o
   0   4   6      469.20      605.84     36.01 o
   2   4   6     2350.71     2680.63     22.19 o
   4   4   6      103.64      130.61      5.74 o
   6   4   6        9.29       41.41      1.63 o
   8   4   6     1949.66     1805.12     28.97 o
  10   4   6      614.92      553.99     10.47 o
  12   4   6        6.76       29.92      1.60 o
  14   4   6       29.80       27.19      2.31 o
  16   4   6      102.10       97.11      1.74 o
 -17   5   6       33.57       43.62      1.20 o
 -15   5   6        1.08        2.00      0.87 o
 -13   5   6      352.79      334.73      4.64 o
 -11   5   6      144.28      132.59      5.33 o
  -9   5   6      175.29      181.37      2.33 o
  -7   5   6      228.76      234.21      4.24 o
  -5   5   6      141.53      155.14      2.01 o
  -3   5   6       48.83       63.19      1.75 o
  -1   5   6     3816.21     4275.87     28.08 o
   1   5   6      515.43      535.92     16.02 o
   3   5   6      138.24      149.31      2.22 o
   5   5   6     7368.25     6841.38     15.13 o
   7   5   6      556.26      500.27     12.96 o
   9   5   6      199.56      181.56      2.43 o
  11   5   6     1389.54     1288.21      8.27 o
  13   5   6     1522.70     1533.72     16.39 o
  15   5   6      103.88      113.23      1.49 o
 -14   6   6      143.37      131.89      6.12 o
 -12   6   6       33.22       36.56      1.51 o
 -10   6   6       80.21       75.69      2.52 o
  -8   6   6      325.59      280.21      4.53 o
  -6   6   6      444.34      430.51     14.53 o
  -4   6   6      303.46      348.45     13.13 o
  -2   6   6      112.02      112.85      2.69 o
   0   6   6       30.53       35.54      0.98 o
   2   6   6      312.03      317.10      3.35 o
   4   6   6      107.92      103.86      1.83 o
   6   6   6     8874.21     8033.52     63.14 o
   8   6   6     1535.80     1437.96     18.15 o
  10   6   6      396.80      419.87      4.87 o
  12   6   6     1226.20     1276.13      6.92 o
  14   6   6       21.48        8.55      0.66 o
 -13   7   6      136.25      118.12      2.73 o
 -11   7   6       23.84       25.21      1.30 o
  -9   7   6       38.00       32.10      1.60 o
  -7   7   6      184.90      160.36      3.01 o
  -5   7   6        1.22        3.19      1.17 o
  -3   7   6       25.99       30.11      1.18 o
  -1   7   6      280.25      294.73      2.62 o
   1   7   6       15.05       19.67      0.77 o
   3   7   6       14.32       11.92      0.92 o
   5   7   6       26.47       34.56      1.18 o
   7   7   6      515.68      451.54      3.22 o
   9   7   6      561.81      509.33      4.61 o
  11   7   6       17.60       25.10      1.16 o
 -10   8   6       11.64        6.08      0.74 o
  -8   8   6      143.29      156.50      2.36 o
  -6   8   6       53.90       57.70      1.71 o
  -4   8   6       68.74       80.66      3.05 o
  -2   8   6       39.84       39.56      1.55 o
   0   8   6      270.98      236.98      3.52 o
   2   8   6      246.99      230.21      3.47 o
   4   8   6      612.23      635.12     18.16 o
   6   8   6     2004.70     1871.28     20.68 o
   8   8   6      282.25      243.28      1.74 o
  -1   9   6        0.15        1.67      0.65 o
   1   9   6       99.24      107.14      1.65 o
   3   9   6        8.30       13.58      0.77 o
 -19   1   7       10.57       10.40      0.81 o
 -17   1   7     3046.60     2909.18     12.73 o
 -15   1   7      104.39       82.79      1.80 o
 -13   1   7      512.43      462.60      4.16 o
 -11   1   7     3072.83     2986.55     43.63 o
  -9   1   7      392.77      416.02      5.60 o
  -7   1   7     1780.49     1995.56     10.48 o
  -5   1   7    23624.86    23009.12    209.13 o
  -3   1   7        4.65        6.36      0.71 o
  -1   1   7      692.91      682.71      5.08 o
   1   1   7     5558.11     5965.36     27.06 o
   3   1   7       23.95       22.07      0.56 o
   5   1   7      713.83      842.13     10.41 o
   7   1   7        1.74        8.06      1.27 o
   9   1   7      107.33       91.54      4.19 o
  11   1   7      504.32      491.83      3.75 o
  13   1   7       77.89       91.21      1.84 o
  15   1   7       11.74       17.77      1.09 o
  17   1   7       13.07       12.60      0.96 o
 -20   2   7       15.86       12.75      0.90 o
 -18   2   7      170.98      203.92     10.20 o
 -16   2   7      232.38      233.67      3.08 o
 -14   2   7     3195.76     3079.30      8.60 o
 -12   2   7     3628.70     3524.74     14.95 o
 -10   2   7      199.51      214.84      8.27 o
  -8   2   7        0.38        2.82      1.55 o
  -6   2   7        0.12        1.93      0.90 o
  -4   2   7     1798.08     1796.28     27.43 o
  -2   2   7      253.38      282.63      2.97 o
   0   2   7        0.02        0.23      0.93 o
   2   2   7     5296.55     5499.87     15.99 o
   4   2   7     1152.57     1341.46      8.18 o
   6   2   7      396.85      435.79     10.23 o
   8   2   7      110.28      112.37      5.11 o
  10   2   7      217.82      246.10      2.72 o
  12   2   7        0.22        0.50      1.35 o
  14   2   7       16.50       20.07      1.70 o
  16   2   7        6.71        7.89      1.28 o
  18   2   7        3.18        6.44      0.83 o
 -19   3   7        2.52        1.80      0.76 o
 -17   3   7       56.56       57.08      2.04 o
 -15   3   7      398.86      419.33      3.29 o
 -13   3   7       51.00       42.86      1.12 o
 -11   3   7       53.61       43.91      1.33 o
  -9   3   7        7.93       10.11      2.21 o
  -7   3   7      300.94      359.80      4.55 o
  -5   3   7      165.51      146.81      3.20 o
  -3   3   7        2.38        4.03      1.22 o
  -1   3   7     2232.61     2387.49     11.63 o
   1   3   7     1208.16     1414.98     11.97 o
   3   3   7        2.08        1.74      2.52 o
   5   3   7     2139.76     2128.68     20.06 o
   7   3   7      256.59      245.01      7.14 o
   9   3   7        2.93        4.03      0.83 o
  11   3   7      427.02      409.19      3.57 o
  13   3   7     1152.56     1060.39      6.76 o
  15   3   7      702.08      704.79      5.54 o
  17   3   7       19.10       12.74      0.96 o
 -16   4   7       17.06       16.04      1.60 o
 -14   4   7      155.07      153.96      2.98 o
 -12   4   7      852.85      804.06      7.49 o
 -10   4   7      236.86      231.76      3.04 o
  -8   4   7       66.57       51.15      1.25 o
  -6   4   7      459.64      475.95      5.57 o
  -4   4   7      213.31      179.29      4.85 o
  -2   4   7     1637.58     1915.68     12.11 o
   0   4   7      404.82      478.20     33.67 o
   2   4   7      841.99      955.14     16.94 o
   4   4   7      344.03      348.18      9.21 o
   6   4   7      598.84      597.22      5.49 o
   8   4   7    10856.58     9862.56     64.26 o
  10   4   7     1023.53      874.05     19.29 o
  12   4   7      419.09      401.81      4.53 o
  14   4   7       12.26        9.38      1.70 o
  16   4   7       84.95      113.08      1.73 o
 -17   5   7       46.90       58.50      1.25 o
 -15   5   7        2.92        9.78      1.03 o
 -13   5   7      468.48      441.14      3.25 o
 -11   5   7        1.15        0.41      0.82 o
  -9   5   7       57.85       50.86      1.43 o
  -7   5   7      161.76      147.08      3.21 o
  -5   5   7       26.23       26.27      1.03 o
  -3   5   7      141.85      138.76      2.70 o
  -1   5   7       36.24       34.94      0.91 o
   1   5   7      168.05      168.09      4.59 o
   3   5   7        1.21        1.17      0.69 o
   5   5   7       67.08       63.04      1.53 o
   7   5   7      136.92      132.60      2.45 o
   9   5   7      336.20      336.01     16.30 o
  11   5   7      717.02      669.86      5.91 o
  13   5   7       64.46       58.96      1.21 o
 -14   6   7       34.55       42.27      1.94 o
 -12   6   7      229.19      203.02      2.89 o
 -10   6   7        1.50        1.74      0.88 o
  -8   6   7        0.10        0.56      0.85 o
  -6   6   7       95.69       95.82      1.73 o
  -4   6   7      176.25      167.17     16.08 o
  -2   6   7        3.69        4.47      0.56 o
   0   6   7       37.27       39.16      1.23 o
   2   6   7       35.31       37.47      1.24 o
   4   6   7     1333.98     1225.13     27.46 o
   6   6   7      649.24      647.41      4.33 o
   8   6   7      869.52      867.46     18.19 o
  10   6   7      217.38      209.33      3.43 o
  12   6   7      123.23       90.64      1.99 o
 -13   7   7      103.82      130.89      1.63 o
 -11   7   7      170.89      198.59      2.67 o
  -9   7   7       41.84       37.96      3.95 o
  -7   7   7       20.22       21.92      0.92 o
  -5   7   7      128.52      120.54      3.54 o
  -3   7   7        0.73        0.81      0.52 o
  -1   7   7       69.74       76.09      2.11 o
   1   7   7       16.01       19.76      1.00 o
   3   7   7      129.41      133.49      5.71 o
   5   7   7      372.99      379.94      7.40 o
   7   7   7     1387.80     1341.80     12.65 o
   9   7   7     1376.91     1274.74      6.87 o
  11   7   7      576.46      555.25      3.62 o
 -10   8   7        7.76        3.76      0.69 o
  -8   8   7      477.47      474.87      3.76 o
  -6   8   7       89.31       96.29      2.02 o
  -4   8   7        3.69        4.06      0.69 o
  -2   8   7        5.07        7.23      0.76 o
   0   8   7       72.94       60.85      1.92 o
   2   8   7       14.06       13.85      1.34 o
   4   8   7      414.63      407.38      2.47 o
   6   8   7      122.19      100.44      4.43 o
   8   8   7      213.40      178.85      2.05 o
 -20   0   8       33.04       41.73      1.28 o
 -18   0   8      735.65      739.08      5.49 o
 -16   0   8     1203.05     1170.52      7.57 o
 -14   0   8     2720.90     2471.54      8.20 o
 -12   0   8      567.23      551.27      2.94 o
 -10   0   8      459.85      462.47      6.24 o
  -8   0   8      797.16      865.90      9.43 o
  -6   0   8    10512.67    11484.47    357.27 o
  -4   0   8        6.56       13.82      1.67 o
  -2   0   8     8969.21     8882.88     19.56 o
   0   0   8     6823.23     6835.02     16.14 o
   2   0   8     5511.55     5664.96     20.48 o
   4   0   8      442.31      537.06     10.23 o
   6   0   8     1935.34     1941.42     15.61 o
   8   0   8       70.88       94.28      3.99 o
  10   0   8        8.54        7.96      1.27 o
  12   0   8       63.93       69.02      2.31 o
  14   0   8       17.51       17.18      1.25 o
  16   0   8       10.45       15.78      1.35 o
 -19   1   8      143.09      153.25      1.67 o
 -17   1   8      619.57      610.86      6.51 o
 -15   1   8        0.25        1.52      0.62 o
 -13   1   8        7.04        8.52      0.68 o
 -11   1   8      582.08      584.42      3.36 o
  -9   1   8     4768.90     4842.44     12.41 o
  -7   1   8      653.51      617.29      7.06 o
  -5   1   8       96.71      109.73      2.24 o
  -3   1   8     5307.45     5436.30     42.07 o
  -1   1   8     3547.24     3654.26     35.28 o
   1   1   8      335.35      392.92      6.47 o
   3   1   8      745.85      821.13      4.83 o
   5   1   8     1948.29     2042.15      8.52 o
   7   1   8      378.02      373.11     14.07 o
   9   1   8      221.65      239.82      2.65 o
  11   1   8       34.10       32.17      1.20 o
  13   1   8      806.09      821.76      4.98 o
  15   1   8       14.20       17.31      1.06 o
  17   1   8      232.69      233.77      2.82 o
 -20   2   8       14.04       14.97      0.88 o
 -18   2   8       57.93       62.41      3.08 o
 -16   2   8      131.12      131.30      3.16 o
 -14   2   8       82.01       80.42      1.14 o
 -12   2   8     6210.63     6059.63     25.05 o
 -10   2   8      754.16      712.49     10.47 o
  -8   2   8        0.63        3.80      1.11 o
  -6   2   8      295.56      349.92      3.55 o
  -4   2   8       88.70       97.58      3.54 o
  -2   2   8        0.59        1.35      0.85 o
   0   2   8       39.20       37.33      2.73 o
   2   2   8        0.20        0.36      0.93 o
   4   2   8     3991.45     4565.84     23.91 o
   6   2   8     1532.53     1494.59     15.47 o
   8   2   8     1628.35     1661.40     10.34 o
  10   2   8     3220.29     3049.15      9.51 o
  12   2   8     1433.41     1374.13      9.59 o
  14   2   8      376.64      369.42      4.60 o
  16   2   8        1.25        4.21      1.19 o
  18   2   8       43.66       48.22      1.08 o
 -19   3   8      323.67      383.01      2.85 o
 -17   3   8       34.27       42.93      1.13 o
 -15   3   8        0.72        1.38      0.63 o
 -13   3   8      403.16      351.23      5.85 o
 -11   3   8     2414.73     2232.52     10.61 o
  -9   3   8      450.34      470.39      5.51 o
  -7   3   8      490.35      535.72      5.67 o
  -5   3   8     1524.76     1504.72     20.54 o
  -3   3   8      152.83      117.50      2.99 o
  -1   3   8       66.94       73.22      1.89 o
   1   3   8     1755.58     1771.73     16.83 o
   3   3   8      168.65      194.77      7.39 o
   5   3   8      235.09      244.18      7.36 o
   7   3   8      859.25      807.47      9.06 o
   9   3   8     1148.38     1072.98      5.51 o
  11   3   8     1790.78     1641.59      7.08 o
  13   3   8      393.39      361.59      3.96 o
  15   3   8       40.47       41.29      1.72 o
  17   3   8       76.27       86.46      1.46 o
 -16   4   8       34.29       38.20      0.86 o
 -14   4   8        0.07       -0.03      0.60 o
 -12   4   8     3326.34     3169.15     67.17 o
 -10   4   8     1615.49     1438.06     11.57 o
  -8   4   8       60.51       57.41      1.09 o
  -6   4   8       23.27      161.93     77.23 o
  -4   4   8      185.11      207.88      4.86 o
  -2   4   8       37.80       45.57      2.17 o
   0   4   8      103.50      152.78     12.36 o
   2   4   8      367.77      401.34      6.22 o
   4   4   8       14.90       23.56      1.40 o
   6   4   8       56.14       47.89      1.84 o
   8   4   8     4009.71     3688.92    120.73 o
  10   4   8      755.31      730.83      6.37 o
  12   4   8       20.29       15.17      1.40 o
  14   4   8      115.49      139.74      2.58 o
  16   4   8        0.27        1.33      0.67 o
 -15   5   8       23.76       27.75      1.25 o
 -13   5   8      312.14      312.72      2.98 o
 -11   5   8       29.21       23.07      1.13 o
  -9   5   8     1162.02     1010.30      5.26 o
  -7   5   8      197.42      181.39      2.31 o
  -5   5   8       89.31      100.57      1.95 o
  -3   5   8       65.77       56.55      1.90 o
  -1   5   8        4.75        6.23      0.84 o
   1   5   8        1.21        3.07      0.66 o
   3   5   8      609.50      582.80      4.37 o
   5   5   8      673.52      601.61      4.77 o
   7   5   8        0.00        0.50      0.90 o
   9   5   8        9.12        8.30      1.00 o
  11   5   8     1263.37     1179.62      7.57 o
  13   5   8      108.21       97.79      1.87 o
 -14   6   8      215.73      219.94      2.45 o
 -12   6   8      307.33      311.07      3.41 o
 -10   6   8      535.32      478.46      9.74 o
  -8   6   8       23.93       25.55      1.15 o
  -6   6   8      218.15      217.29     11.82 o
  -4   6   8       81.91       80.45      9.55 o
  -2   6   8       95.69       94.23      1.72 o
   0   6   8       10.16        9.25      0.88 o
   2   6   8       19.38       23.59      1.44 o
   4   6   8       19.01       28.48     10.81 o
   6   6   8      193.20      200.71      3.58 o
   8   6   8        7.29        6.91      1.63 o
  10   6   8        9.69        9.01      1.38 o
  12   6   8        3.53        1.14      0.86 o
 -11   7   8      330.12      344.92      3.28 o
  -9   7   8      313.03      294.61      2.32 o
  -7   7   8        4.73        4.68      1.29 o
  -5   7   8      104.97      114.20      1.93 o
  -3   7   8       56.65       56.09      1.35 o
  -1   7   8       17.43       13.92      0.78 o
   1   7   8      386.22      440.39     21.93 o
   3   7   8        2.08        3.45      0.77 o
   5   7   8       38.95       32.35      1.10 o
   7   7   8      106.08      107.49      1.61 o
   9   7   8      157.42      140.89      2.31 o
  11   7   8       79.66       73.03      1.31 o
  -8   8   8      163.11      151.93      2.13 o
  -6   8   8       74.12       63.17      1.66 o
  -4   8   8        0.74        1.50      0.62 o
  -2   8   8      168.78      171.21      1.67 o
   0   8   8       87.56       98.96      1.37 o
   2   8   8        1.17        1.50      0.57 o
   4   8   8        3.54        2.64      0.78 o
   6   8   8      214.85      232.98      2.22 o
 -19   1   9       72.78       81.63      1.25 o
 -17   1   9       21.13       20.94      1.05 o
 -15   1   9      311.14      287.69      2.35 o
 -13   1   9     2542.92     2476.77      7.78 o
 -11   1   9      365.68      361.24      5.17 o
  -9   1   9      205.22      203.16      3.70 o
  -7   1   9      586.07      657.00      6.07 o
  -5   1   9       67.89       84.85      2.03 o
  -3   1   9     5629.78     5924.17     18.89 o
  -1   1   9      160.89      155.63      2.14 o
   1   1   9     1553.27     1666.66     15.04 o
   3   1   9     9002.53     9865.18    131.89 o
   5   1   9       29.77       46.04      2.05 o
   7   1   9     1293.92     1233.59     13.92 o
   9   1   9       99.44       79.53      6.95 o
  11   1   9      197.41      182.45      2.50 o
  13   1   9        1.09        3.17      0.91 o
  15   1   9     2273.41     2460.63    115.14 o
  17   1   9      232.72      245.63      2.58 o
 -20   2   9        4.95        6.37      0.76 o
 -18   2   9       53.49       57.97      1.94 o
 -16   2   9       63.65       66.00      1.89 o
 -14   2   9       14.25       17.69      0.80 o
 -12   2   9      703.21      694.94     14.97 o
 -10   2   9      697.57      634.73      3.30 o
  -8   2   9       66.76       56.73      1.56 o
  -6   2   9      709.01      808.53      5.72 o
  -4   2   9     2666.91     2909.66     66.49 o
  -2   2   9     3008.54     2976.99     87.51 o
   0   2   9      624.57      800.45     14.49 o
   2   2   9      698.87      790.22     10.33 o
   4   2   9      245.44      254.51      5.19 o
   6   2   9      234.32      263.33      4.91 o
   8   2   9      736.02      730.50      4.43 o
  10   2   9     4744.38     4446.19     11.69 o
  12   2   9      123.91      130.55      3.23 o
  14   2   9      667.85      662.52      5.86 o
  16   2   9      234.89      220.12      2.89 o
 -19   3   9      386.62      502.28      3.12 o
 -17   3   9      135.10      149.39      8.11 o
 -15   3   9      632.60      642.94      4.10 o
 -13   3   9        1.16        1.90      0.63 o
 -11   3   9       13.92       16.57      0.92 o
  -9   3   9     4765.43     4591.92     26.01 o
  -7   3   9       86.48       79.81      2.51 o
  -5   3   9      106.92       98.22      2.79 o
  -3   3   9     1351.34     1375.30     15.91 o
  -1   3   9      893.48      993.85      6.58 o
   1   3   9      438.71      503.81     11.10 o
   3   3   9      912.47      933.01      9.11 o
   5   3   9       96.59      114.60      5.11 o
   7   3   9      150.82      144.31      4.58 o
   9   3   9        0.04       26.79     16.58 o
  11   3   9      661.98      649.55      6.35 o
  13   3   9      537.33      498.63      4.53 o
  15   3   9      246.18      232.53      3.03 o
 -16   4   9      582.04      686.36      4.17 o
 -14   4   9      176.17      182.29      2.51 o
 -12   4   9      574.90      540.74     13.56 o
 -10   4   9     5011.20     4541.11     20.05 o
  -8   4   9       31.37       30.25      1.10 o
  -6   4   9        0.25        1.03      0.53 o
  -4   4   9       28.02       17.10      3.11 o
  -2   4   9      312.39      322.04      5.84 o
   0   4   9        5.82       16.76      2.56 o
   2   4   9      108.17      110.39      9.22 o
   4   4   9      114.10      125.32      2.71 o
   6   4   9      745.85      705.55      6.26 o
   8   4   9      375.30      384.81     18.80 o
  10   4   9       75.64       76.92      1.71 o
  12   4   9      480.55      431.94      4.50 o
  14   4   9      889.25      926.30     12.28 o
 -15   5   9       26.34       31.59      1.20 o
 -13   5   9      248.26      263.59      4.92 o
 -11   5   9       59.10       59.94      1.46 o
  -9   5   9       74.55       67.42      1.61 o
  -7   5   9      162.47      146.51      2.12 o
  -5   5   9        7.88        6.78      0.79 o
  -3   5   9       81.89      104.74      2.53 o
  -1   5   9       38.54       55.31     13.01 o
   1   5   9      181.65      177.50      2.23 o
   3   5   9       16.52       10.78      0.91 o
   5   5   9       45.58       40.50      1.55 o
   7   5   9        9.72        8.43      1.03 o
   9   5   9      684.71      605.08     12.01 o
  11   5   9       46.62       44.87      1.84 o
  13   5   9       69.63       61.01      1.10 o
 -14   6   9        2.60        3.50      0.64 o
 -12   6   9      610.06      643.32      4.42 o
 -10   6   9     2667.97     2558.53      7.79 o
  -8   6   9      218.40      204.11      2.42 o
  -6   6   9      167.77      177.10     10.21 o
  -4   6   9      197.90      170.15      2.26 o
  -2   6   9      144.00      117.15      2.34 o
   0   6   9      196.02      195.56      2.42 o
   2   6   9       86.96       96.02      3.58 o
   4   6   9       60.78       64.66      3.36 o
   6   6   9      226.33      210.58      2.71 o
   8   6   9      240.00      208.87      2.40 o
  10   6   9      492.55      520.78      4.75 o
  12   6   9      137.16      149.17      2.07 o
 -11   7   9      494.30      502.32      3.39 o
  -9   7   9       48.15       55.40      3.07 o
  -7   7   9      220.42      197.30      2.71 o
  -5   7   9      644.44      629.14      3.78 o
  -3   7   9       49.35       53.18      2.77 o
  -1   7   9       94.34      101.65      1.52 o
   1   7   9      105.45      101.04      2.42 o
   3   7   9       88.08       93.08      5.05 o
   5   7   9       33.08       30.85      1.06 o
   7   7   9      459.29      447.31      4.89 o
   9   7   9      199.31      228.80      2.59 o
  -8   8   9      103.93      104.79      1.75 o
  -6   8   9       27.05       31.16      1.27 o
  -4   8   9       44.27       59.65      1.03 o
  -2   8   9        2.98        3.72      0.55 o
   0   8   9       14.95       14.70      0.69 o
   2   8   9      183.88      195.04      7.75 o
   4   8   9       88.22       96.26      2.57 o
   6   8   9       61.58       58.04      1.37 o
 -20   0  10      135.51      162.66      1.85 o
 -18   0  10        2.94        6.12      1.13 o
 -16   0  10      761.47      708.40      5.98 o
 -14   0  10        7.47        6.94      0.94 o
 -12   0  10       22.44       24.06      0.89 o
 -10   0  10       39.71       61.25      3.85 o
  -8   0  10     1432.83     1404.19     14.80 o
  -6   0  10      493.55      494.31      8.26 o
  -4   0  10     5805.10     5690.81     70.57 o
  -2   0  10      465.90      517.74      8.29 o
   0   0  10      426.72      416.17      8.59 o
   2   0  10     3781.68     3998.77     35.58 o
   4   0  10      610.50      748.17     10.46 o
   6   0  10    10511.23    10658.24     39.54 o
   8   0  10      720.54      708.86      6.45 o
  10   0  10     5884.95     5638.37     18.77 o
  12   0  10     6654.08     6486.62     20.18 o
  14   0  10      455.36      480.67      8.16 o
  16   0  10        3.63        6.78      0.93 o
 -19   1  10       12.36       11.78      0.71 o
 -17   1  10      336.20      338.82      7.39 o
 -15   1  10      509.96      496.60      7.21 o
 -13   1  10      630.19      604.41      2.85 o
 -11   1  10      300.44      299.65      3.37 o
  -9   1  10      363.50      364.84      4.95 o
  -7   1  10      524.30      524.67      9.59 o
  -5   1  10      682.42      658.45     12.49 o
  -3   1  10     1994.64     2042.72      8.89 o
  -1   1  10      202.13      216.11      1.91 o
   1   1  10      214.07      220.56      2.55 o
   3   1  10      403.20      491.79      6.16 o
   5   1  10      115.67      124.56      2.64 o
   7   1  10       60.01       63.23      1.43 o
   9   1  10      378.06      372.17      3.44 o
  11   1  10       89.35       83.71      1.81 o
  13   1  10     1086.88     1102.78      8.55 o
  15   1  10      137.88      146.59      2.65 o
  17   1  10       81.87       82.76      1.37 o
 -18   2  10      127.32      144.99     11.72 o
 -16   2  10      205.94      225.45      3.23 o
 -14   2  10      467.84      488.97     12.61 o
 -12   2  10      951.81      909.06     22.06 o
 -10   2  10        1.61        3.63      0.80 o
  -8   2  10      750.74      756.29      6.59 o
  -6   2  10       27.44       41.93      2.70 o
  -4   2  10      455.32      418.50     13.29 o
  -2   2  10      144.48      143.61      4.50 o
   0   2  10     2743.63     2882.95     11.48 o
   2   2  10        8.91       27.22      2.25 o
   4   2  10      571.95      614.21     14.83 o
   6   2  10      813.69      921.91     11.44 o
   8   2  10      574.07      547.14      3.53 o
  10   2  10     2398.74     2317.79      8.51 o
  12   2  10     1135.41     1197.98     40.77 o
  14   2  10      188.62      188.82      3.19 o
  16   2  10     1319.08     1438.41      6.44 o
 -17   3  10       46.89       55.61      1.18 o
 -15   3  10       60.76       69.77      1.21 o
 -13   3  10      197.54      182.80      3.80 o
 -11   3  10      402.07      374.83      3.36 o
  -9   3  10       21.61       21.34      0.89 o
  -7   3  10     7363.54     6933.39     54.07 o
  -5   3  10     1573.15     1494.60     11.44 o
  -3   3  10      228.98      291.89      4.89 o
  -1   3  10     5807.34     6135.31     93.23 o
   1   3  10      646.58      666.35     11.64 o
   3   3  10      997.43     1166.43     17.35 o
   5   3  10       13.04       10.33      1.91 o
   7   3  10      331.04      313.03      4.97 o
   9   3  10      253.11      229.51      2.71 o
  11   3  10       24.33       24.83      1.66 o
  13   3  10      475.60      448.22      4.17 o
  15   3  10       68.36       70.65      1.76 o
 -16   4  10        1.55        1.96      0.49 o
 -14   4  10      505.25      528.10     13.96 o
 -12   4  10      125.61      122.29      3.17 o
 -10   4  10      570.83      532.48      4.20 o
  -8   4  10      202.24      179.04      1.80 o
  -6   4  10       83.30       76.17      1.22 o
  -4   4  10      838.61      828.41      6.21 o
  -2   4  10       20.17       23.78      1.41 o
   0   4  10      107.44      120.88      2.32 o
   2   4  10        3.62       14.15      1.28 o
   4   4  10       50.77       49.56      1.95 o
   6   4  10      220.99      217.11      3.66 o
   8   4  10      813.77      771.48     58.47 o
  10   4  10      183.61      159.96      2.24 o
  12   4  10      102.01      105.49      2.34 o
  14   4  10      128.62      143.96      1.49 o
 -15   5  10       38.17       46.05      0.98 o
 -13   5  10      154.05      150.22     11.03 o
 -11   5  10       96.33      104.53      5.75 o
  -9   5  10     1644.08     1498.28      6.36 o
  -7   5  10     4280.94     3894.51     45.01 o
  -5   5  10       53.33       52.78      1.36 o
  -3   5  10       53.08       48.34      1.92 o
  -1   5  10     1363.53     1200.89     16.45 o
   1   5  10       39.74       43.25      1.24 o
   3   5  10      285.04      274.28      4.20 o
   5   5  10        0.56        0.84      1.37 o
   7   5  10       39.39       35.67      1.35 o
   9   5  10      196.30      178.65      7.74 o
  11   5  10      351.78      311.85      3.72 o
  13   5  10       27.72       24.89      1.07 o
 -12   6  10       19.86       24.91      2.16 o
 -10   6  10     4589.38     4440.81     23.12 o
  -8   6  10     1513.52     1420.82     10.80 o
  -6   6  10        0.14        2.37      1.74 o
  -4   6  10       72.72       62.83      1.52 o
  -2   6  10        1.33        1.42      0.63 o
   0   6  10      196.75      165.83      2.29 o
   2   6  10        0.90       51.25     28.93 o
   4   6  10      258.57      255.61      4.93 o
   6   6  10      127.29      131.67      2.00 o
   8   6  10      395.19      393.91      3.81 o
  10   6  10      348.43      341.27      3.66 o
  12   6  10        0.02        1.65      0.61 o
 -11   7  10     1155.06     1229.56     15.46 o
  -9   7  10      131.90      122.70      1.50 o
  -7   7  10      289.37      281.47      3.42 o
  -5   7  10       17.03       13.72      0.98 o
  -3   7  10        3.12        2.52      0.63 o
  -1   7  10      333.44      323.86      2.33 o
   1   7  10       18.76       18.67      1.32 o
   3   7  10       59.81       60.75      3.39 o
   5   7  10       68.94       47.42      1.15 o
   7   7  10        9.06        5.06      0.67 o
   9   7  10       56.01       58.38      1.28 o
  -6   8  10        1.02        1.27      0.79 o
  -4   8  10      894.87      882.13      4.35 o
  -2   8  10       33.31       34.91      0.78 o
   0   8  10       36.00       35.79      0.86 o
   2   8  10       65.25       58.06      0.97 o
   4   8  10       30.55       34.09      0.72 o
 -19   1  11      189.98      251.60      6.70 o
 -17   1  11      114.34      115.77      2.85 o
 -15   1  11       93.72       89.78      1.87 o
 -13   1  11       20.50       24.46      0.73 o
 -11   1  11      439.07      419.49      3.23 o
  -9   1  11      110.54      101.50      1.74 o
  -7   1  11      524.35      596.24     19.59 o
  -5   1  11      837.91      858.45     31.95 o
  -3   1  11       77.06       87.73      1.86 o
  -1   1  11      721.19      830.12      4.99 o
   1   1  11      102.03      114.93      1.83 o
   3   1  11       29.45       29.43      2.38 o
   5   1  11      115.37      109.69      6.67 o
   7   1  11      709.18      696.41      4.54 o
   9   1  11     2231.09     2123.61     14.93 o
  11   1  11       36.26       33.62      2.00 o
  13   1  11      717.74      738.22      4.49 o
  15   1  11     1506.19     1529.64      7.18 o
 -18   2  11        7.16        6.36      1.03 o
 -16   2  11       66.66       69.08      2.76 o
 -14   2  11      589.79      578.55     10.17 o
 -12   2  11       76.84       68.26      1.38 o
 -10   2  11      993.26      943.02      5.04 o
  -8   2  11        7.13       14.07      0.79 o
  -6   2  11      992.36      967.47      7.16 o
  -4   2  11       62.63       75.87      2.17 o
  -2   2  11     1958.16     1913.12     16.58 o
   0   2  11      552.23      569.26      3.78 o
   2   2  11      502.44      480.64      6.41 o
   4   2  11        0.16        6.57      4.64 o
   6   2  11      780.50      864.30      5.39 o
   8   2  11      634.32      604.80      7.92 o
  10   2  11      160.22      159.96      2.96 o
  12   2  11      236.62      247.96      5.67 o
  14   2  11       34.35       29.67      1.62 o
  16   2  11      236.83      250.46      2.44 o
 -17   3  11      231.88      258.64      6.41 o
 -15   3  11      247.49      237.96      2.53 o
 -13   3  11       12.49       13.43      1.41 o
 -11   3  11     1639.29     1529.82      9.86 o
  -9   3  11       39.40       35.10      0.85 o
  -7   3  11     1245.84     1162.55      4.21 o
  -5   3  11        6.53       32.37     18.47 o
  -3   3  11      183.71      178.82      3.90 o
  -1   3  11     1574.79     1608.18     10.46 o
   1   3  11       29.26       36.22      2.46 o
   3   3  11      105.48      121.77      2.57 o
   5   3  11      971.02     1009.87      5.06 o
   7   3  11      221.28      211.06      2.57 o
   9   3  11        9.29        8.66      0.94 o
  11   3  11      832.29      806.02      6.93 o
  13   3  11      179.16      163.95      2.52 o
  15   3  11       12.11       13.66      1.01 o
 -16   4  11      507.40      557.85     10.50 o
 -14   4  11        3.00        4.41      0.92 o
 -12   4  11      135.60      140.03      3.47 o
 -10   4  11     2866.50     2725.42      9.66 o
  -8   4  11       75.80       73.24      1.57 o
  -6   4  11       84.11       86.61      3.75 o
  -4   4  11      557.84      530.91     24.54 o
  -2   4  11       56.36       57.53      1.94 o
   0   4  11      491.71      482.55      5.61 o
   2   4  11      541.15      462.95      5.10 o
   4   4  11      455.08      418.80      5.03 o
   6   4  11       13.87       14.88      1.40 o
   8   4  11       53.45       52.34      5.67 o
  10   4  11        5.16        6.07      1.24 o
  12   4  11       19.35       23.18      1.35 o
  14   4  11       25.21       27.95      0.75 o
 -15   5  11      651.11      754.60      5.21 o
 -13   5  11      201.33      181.29      3.12 o
 -11   5  11     1096.44     1077.55     29.57 o
  -9   5  11      146.37      141.34      4.21 o
  -7   5  11     2761.79     2532.04     19.37 o
  -5   5  11      159.79      159.45      8.59 o
  -3   5  11      636.00      565.70      5.71 o
  -1   5  11      493.60      467.64      4.82 o
   1   5  11       90.02      106.94      1.78 o
   3   5  11        2.22        2.27      1.27 o
   5   5  11      152.13      145.20      2.17 o
   7   5  11       32.82       24.91      1.20 o
   9   5  11       98.60      103.13      1.79 o
  11   5  11      189.25      198.39      2.86 o
  13   5  11      257.42      276.28      2.43 o
 -12   6  11       28.25       33.73      1.89 o
 -10   6  11      100.82       96.96      1.73 o
  -8   6  11      549.07      538.56      3.60 o
  -6   6  11       91.26       86.87      2.45 o
  -4   6  11       16.36       15.67      1.05 o
  -2   6  11      169.39      163.17      6.28 o
   0   6  11      199.31      181.88      3.45 o
   2   6  11      550.74      501.30      5.73 o
   4   6  11      352.95      343.14      7.85 o
   6   6  11       66.19       68.91      1.50 o
   8   6  11       60.00       73.40      1.42 o
  10   6  11        2.08        4.09      0.98 o
 -11   7  11     1355.80     1386.92      4.95 o
  -9   7  11        2.35        4.06      0.86 o
  -7   7  11      990.00      992.55      4.28 o
  -5   7  11     1420.07     1381.15      8.81 o
  -3   7  11        0.02        0.03      0.77 o
  -1   7  11      643.11      612.87     11.64 o
   1   7  11       13.97       18.01      0.92 o
   3   7  11        0.01       -0.16      0.93 o
   5   7  11       37.77       35.78      0.97 o
   7   7  11       58.64       80.54      1.48 o
  -4   8  11      220.40      232.42      2.16 o
  -2   8  11      177.27      163.86      1.94 o
   0   8  11       20.66       28.67      3.25 o
   2   8  11       68.94       67.61      0.92 o
 -18   0  12      206.61      235.33      2.75 o
 -16   0  12      173.53      161.28      2.62 o
 -14   0  12      126.70      124.11      3.37 o
 -12   0  12       56.09       47.78      1.13 o
 -10   0  12       36.10       34.85      1.20 o
  -8   0  12      749.51      610.80      6.42 o
  -6   0  12      161.42      175.79      3.00 o
  -4   0  12      241.36      228.58      6.58 o
  -2   0  12        7.80        1.33      1.05 o
   0   0  12      545.99      499.85      5.09 o
   2   0  12      374.04      425.08      8.55 o
   4   0  12      120.85      172.52      5.67 o
   6   0  12      370.94      383.90      4.89 o
   8   0  12        2.35        3.22      1.20 o
  10   0  12       34.76       31.61      1.83 o
  12   0  12     5860.17     5642.09     17.97 o
  14   0  12      747.29      787.13     47.91 o
 -19   1  12        1.66        2.15      0.80 o
 -17   1  12        0.58        0.36      0.69 o
 -15   1  12      585.53      554.18     11.36 o
 -13   1  12       69.82       74.65      1.49 o
 -11   1  12      632.81      568.96      3.04 o
  -9   1  12       80.49       71.21      2.33 o
  -7   1  12        0.45        3.16      1.72 o
  -5   1  12     2757.35     2651.72    142.20 o
  -3   1  12     1637.70     1695.64     23.50 o
  -1   1  12     2178.46     2185.10     11.95 o
   1   1  12       76.67       95.38      2.92 o
   3   1  12       38.81       47.56      2.54 o
   5   1  12        6.54       10.24      1.59 o
   7   1  12       12.82       11.68      1.06 o
   9   1  12        2.78        6.70      0.94 o
  11   1  12     1858.06     1728.66      7.31 o
  13   1  12        3.20        5.68      1.13 o
  15   1  12      369.67      397.48      3.32 o
 -18   2  12      254.17      251.77      2.81 o
 -16   2  12        0.00        2.15      0.82 o
 -14   2  12      197.70      182.02      1.71 o
 -12   2  12      551.62      485.98      6.13 o
 -10   2  12      433.43      408.80      2.85 o
  -8   2  12       83.07       86.64      2.38 o
  -6   2  12      567.90      597.36      5.85 o
  -4   2  12      247.11      238.11      8.36 o
  -2   2  12      928.36      990.80     14.45 o
   0   2  12      150.52      147.72      2.39 o
   2   2  12      356.09      397.89     14.14 o
   4   2  12      690.14      794.57      4.38 o
   6   2  12      472.83      466.57      3.77 o
   8   2  12     1118.34     1076.71      5.79 o
  10   2  12       75.81       75.61      1.68 o
  12   2  12     1820.54     1902.25     55.55 o
  14   2  12      695.52      754.13      5.23 o
 -17   3  12        5.61        3.47      0.66 o
 -15   3  12      892.32      883.01     17.24 o
 -13   3  12      200.02      192.81      2.33 o
 -11   3  12       83.58       82.56      2.81 o
  -9   3  12     3272.44     3039.83      8.88 o
  -7   3  12      278.55      248.69      2.05 o
  -5   3  12      180.34      168.76      5.52 o
  -3   3  12      779.08      687.59      5.68 o
  -1   3  12       88.60       83.76      2.10 o
   1   3  12        9.34        5.54      1.02 o
   3   3  12      906.83      919.28     13.31 o
   5   3  12      207.13      195.77      3.13 o
   7   3  12      423.15      399.99      6.22 o
   9   3  12      370.81      366.51      4.51 o
  11   3  12      314.95      337.69      4.36 o
  13   3  12        0.01        1.99      0.90 o
  15   3  12       18.53       22.79      0.95 o
 -16   4  12       36.39       35.03      1.41 o
 -14   4  12      541.76      534.14      9.81 o
 -12   4  12      198.97      200.04      6.78 o
 -10   4  12      453.73      435.00      3.21 o
  -8   4  12      904.67      815.12      3.76 o
  -6   4  12     2084.80     1901.34     26.01 o
  -4   4  12        2.26        6.63      2.58 o
  -2   4  12       54.36       44.31      1.81 o
   0   4  12       68.54       67.13      2.10 o
   2   4  12      115.60      133.10      2.91 o
   4   4  12        0.26        0.47      1.05 o
   6   4  12      531.15      489.20      5.46 o
   8   4  12      129.32      133.50      9.98 o
  10   4  12      166.60      144.63      2.83 o
  12   4  12      252.25      242.09      2.97 o
  14   4  12      194.59      225.94      2.10 o
 -15   5  12      374.75      440.43      3.75 o
 -13   5  12       76.43       82.61      2.14 o
 -11   5  12       26.19       29.76      1.33 o
  -9   5  12     7290.31     6695.07     12.85 o
  -7   5  12      725.25      661.73      7.19 o
  -5   5  12      369.27      371.87     26.04 o
  -3   5  12        3.54        3.19      0.88 o
  -1   5  12      174.46      173.98      4.91 o
   1   5  12      783.50      752.01     10.32 o
   3   5  12        0.45        2.95      1.24 o
   5   5  12       99.98      107.83      3.70 o
   7   5  12      252.42      230.49      2.58 o
   9   5  12       16.91       16.70      0.97 o
  11   5  12        4.83        3.31      0.92 o
 -12   6  12      221.24      231.42      2.80 o
 -10   6  12        5.13        9.68      0.79 o
  -8   6  12     2535.14     2437.16     13.84 o
  -6   6  12     1366.20     1302.93      5.73 o
  -4   6  12      321.55      323.01      5.34 o
  -2   6  12     1631.63     1493.45     14.72 o
   0   6  12       64.58       60.13      2.24 o
   2   6  12      400.04      381.65      4.83 o
   4   6  12       57.77       50.78      1.99 o
   6   6  12      179.25      170.71      2.71 o
   8   6  12       37.41       32.11      1.00 o
  10   6  12      294.35      377.23      3.10 o
  -9   7  12       24.14       28.00      0.81 o
  -7   7  12      408.34      410.29      7.29 o
  -5   7  12      716.07      696.51      3.73 o
  -3   7  12        2.56        1.14      1.05 o
  -1   7  12        5.88        4.38      1.09 o
   1   7  12        2.66        4.09      0.73 o
   3   7  12      252.56      241.51      3.22 o
   5   7  12      113.56      125.51      1.39 o
  -2   8  12      503.73      460.03      2.93 o
   0   8  12       80.10       75.06      1.29 o
 -19   1  13      825.80     1170.82      4.66 o
 -17   1  13       18.85       34.90      0.98 o
 -15   1  13      190.94      176.12      4.41 o
 -13   1  13     1071.78      896.07     11.46 o
 -11   1  13       60.64       44.97      0.86 o
  -9   1  13       65.85       49.17      2.12 o
  -7   1  13       80.54       62.09      1.50 o
  -5   1  13      105.57      120.56      4.21 o
  -3   1  13      558.13      453.40      3.81 o
  -1   1  13      130.73      136.81      4.22 o
   1   1  13       24.52       14.80      2.11 o
   3   1  13      528.32      568.53      4.01 o
   5   1  13        4.35        6.77      1.82 o
   7   1  13        0.66        2.15      0.86 o
   9   1  13      128.43      119.44      2.14 o
  11   1  13      107.75      100.90      5.20 o
  13   1  13      843.92      872.51      4.16 o
 -18   2  13      326.29      352.98      3.05 o
 -16   2  13      298.45      301.99      3.93 o
 -14   2  13      373.95      365.49      2.63 o
 -12   2  13      464.70      389.93      3.63 o
 -10   2  13        0.77        1.16      0.66 o
  -8   2  13        0.30        1.88      0.73 o
  -6   2  13     1399.45     1283.34      6.17 o
  -4   2  13       10.37       11.51      1.54 o
  -2   2  13       45.83       37.80      1.54 o
   0   2  13      220.36      249.58      8.62 o
   2   2  13       94.65      137.84     18.37 o
   4   2  13      185.47      181.00      2.98 o
   6   2  13      110.18      122.47      5.25 o
   8   2  13       25.84       22.29      1.23 o
  10   2  13      206.51      209.53      6.55 o
  12   2  13      410.26      448.23     17.00 o
  14   2  13     1063.75     1093.78      5.60 o
 -17   3  13       72.69       98.56      3.46 o
 -15   3  13       21.40       19.01      1.03 o
 -13   3  13      447.35      418.91      3.65 o
 -11   3  13       63.08       64.93      1.68 o
  -9   3  13      960.97      929.91     21.69 o
  -7   3  13     1004.05      933.54      4.01 o
  -5   3  13     1407.81     1345.39      5.73 o
  -3   3  13      170.48      167.29      5.58 o
  -1   3  13      171.11      183.77     13.39 o
   1   3  13      885.17      957.88      6.85 o
   3   3  13       69.95       95.50      1.77 o
   5   3  13       65.86       74.34      1.30 o
   7   3  13       18.34       19.90      1.12 o
   9   3  13       36.55       31.75      1.20 o
  11   3  13      245.84      239.94      3.53 o
  13   3  13      245.86      250.85      2.93 o
 -16   4  13       66.33       62.81      1.57 o
 -14   4  13       18.80       27.95      1.59 o
 -12   4  13       29.64       25.04      1.97 o
 -10   4  13       13.76       13.59      0.92 o
  -8   4  13      875.97      815.78      4.68 o
  -6   4  13    12424.48    10849.47     20.12 o
  -4   4  13     1939.08     1848.95     96.13 o
  -2   4  13      119.78      106.34      2.49 o
   0   4  13     1659.80     1477.73      9.13 o
   2   4  13      222.53      235.73     18.82 o
   4   4  13      335.30      276.01      4.14 o
   6   4  13      304.03      278.46      4.19 o
   8   4  13      297.56      326.81     25.74 o
  10   4  13      409.47      393.15      4.17 o
  12   4  13        1.02        4.23      0.89 o
 -15   5  13        0.22        1.22      0.74 o
 -13   5  13       16.41       20.10      1.27 o
 -11   5  13      255.31      246.85     11.82 o
  -9   5  13      108.76      103.54      3.77 o
  -7   5  13       40.75       40.40      3.00 o
  -5   5  13        2.22        1.55      1.29 o
  -3   5  13     1499.31     1390.16     23.36 o
  -1   5  13       62.08       62.33      2.31 o
   1   5  13     1679.27     1465.94     13.28 o
   3   5  13       55.51       57.92      1.44 o
   5   5  13       38.58       32.86      1.30 o
   7   5  13      201.44      186.97      2.45 o
   9   5  13       13.72       11.14      2.08 o
  11   5  13       17.84       17.82      0.98 o
 -12   6  13       11.72        9.75      0.85 o
 -10   6  13      575.72      588.41      3.11 o
  -8   6  13     1168.54     1185.97     18.76 o
  -6   6  13      722.27      702.11      4.15 o
  -4   6  13      145.31      150.72      2.61 o
  -2   6  13       19.50       26.21      1.75 o
   0   6  13      624.51      579.07      5.85 o
   2   6  13      272.67      267.94      3.95 o
   4   6  13        5.37        7.00      1.54 o
   6   6  13      234.65      252.06      5.55 o
   8   6  13        7.67        4.86      0.63 o
  -9   7  13       61.16       60.35      1.30 o
  -7   7  13      413.77      437.09      3.61 o
  -5   7  13      494.88      508.41      4.29 o
  -3   7  13      372.40      403.43      4.05 o
  -1   7  13      179.23      195.92      2.92 o
   1   7  13     1345.81     1225.90     48.82 o
   3   7  13      268.47      229.37     16.62 o
   5   7  13       15.43       10.37      1.08 o
 -18   0  14      617.07      731.95      3.95 o
 -16   0  14        1.62        1.51      0.75 o
 -14   0  14       66.94       39.83      1.34 o
 -12   0  14      859.38      700.47     12.62 o
 -10   0  14     1445.76     1129.50      9.68 o
  -8   0  14      389.09      338.70      4.22 o
  -6   0  14       67.87       69.69      4.00 o
  -4   0  14     3665.67     3334.30     16.45 o
  -2   0  14       33.50       30.61      2.16 o
   0   0  14      133.24      113.86      3.51 o
   2   0  14      313.18      307.73      4.30 o
   4   0  14       16.39       11.42      1.39 o
   6   0  14      171.12      186.64      3.67 o
   8   0  14      554.50      489.69      5.83 o
  10   0  14       46.70       44.21      2.02 o
  12   0  14       18.09       18.92      0.97 o
 -17   1  14       99.05      132.62      4.72 o
 -15   1  14        0.28        0.12      0.53 o
 -13   1  14      146.63      123.22      1.91 o
 -11   1  14        0.70        2.15      0.51 o
  -9   1  14      493.41      409.27      6.59 o
  -7   1  14      664.17      621.64      7.22 o
  -5   1  14      164.54      155.59      2.71 o
  -3   1  14     1125.09     1087.62      6.84 o
  -1   1  14     1813.07     1771.40     11.80 o
   1   1  14     1048.91     1105.63     31.91 o
   3   1  14       85.16       89.52      1.77 o
   5   1  14        1.07        2.87      1.21 o
   7   1  14      143.32      149.23      3.05 o
   9   1  14       59.01       61.75      4.15 o
  11   1  14       10.97       13.33      1.02 o
  13   1  14      260.61      269.46      4.49 o
 -18   2  14       27.51       41.90      1.18 o
 -16   2  14      409.85      455.70      2.82 o
 -14   2  14       94.54       89.87      1.77 o
 -12   2  14      113.69       95.95      2.22 o
 -10   2  14      407.90      336.37      2.89 o
  -8   2  14       64.60       63.35      1.51 o
  -6   2  14     6047.45     5380.22     27.78 o
  -4   2  14     3730.17     3385.07     15.95 o
  -2   2  14      681.60      717.79     43.49 o
   0   2  14       14.57       16.32      1.60 o
   2   2  14       94.10       76.73      2.70 o
   4   2  14        0.39        0.55      0.76 o
   6   2  14       83.20       65.33      1.66 o
   8   2  14      334.37      330.99      3.28 o
  10   2  14       13.64       13.13      0.95 o
  12   2  14       79.02       81.51      6.11 o
  14   2  14      998.20     1109.91      4.65 o
 -17   3  14       30.63       58.19      1.34 o
 -15   3  14      174.33      186.77      4.12 o
 -13   3  14      461.60      448.53      5.02 o
 -11   3  14      134.11      127.85      2.69 o
  -9   3  14      368.61      335.26      3.24 o
  -7   3  14     2427.36     2169.59     11.11 o
  -5   3  14       12.21       14.36      1.44 o
  -3   3  14     1282.24     1178.99      5.75 o
  -1   3  14       10.65        8.79      1.14 o
   1   3  14      410.28      405.09      4.69 o
   3   3  14      422.17      399.20     12.65 o
   5   3  14       40.41       36.71      1.26 o
   7   3  14       10.25       15.31      0.90 o
   9   3  14      104.76      107.43      2.64 o
  11   3  14       63.17       67.20      1.92 o
  13   3  14      239.42      259.66      5.31 o
 -16   4  14       12.51       17.30      0.98 o
 -14   4  14      216.28      214.92      3.19 o
 -12   4  14       53.37       52.10      2.06 o
 -10   4  14      225.60      197.86      3.61 o
  -8   4  14      423.94      393.73      3.26 o
  -6   4  14     1342.39     1221.34     31.69 o
  -4   4  14     1906.10     1948.80     27.55 o
  -2   4  14        0.14        8.11      1.30 o
   0   4  14       44.97       24.15      1.64 o
   2   4  14      253.90      217.99     17.62 o
   4   4  14        4.29        7.91      1.27 o
   6   4  14      166.90      172.78      3.24 o
   8   4  14        2.79        4.92      0.73 o
  10   4  14      255.94      227.75      3.03 o
  12   4  14      116.93      165.06      5.16 o
 -13   5  14      325.16      321.15      3.33 o
 -11   5  14       87.08       85.66      2.17 o
  -9   5  14      209.54      196.58      5.70 o
  -7   5  14        0.02       -0.41      0.78 o
  -5   5  14        9.34       12.57      3.04 o
  -3   5  14      794.64      768.26      6.68 o
  -1   5  14      275.86      269.03      4.14 o
   1   5  14       18.95       16.33      1.57 o
   3   5  14     1866.64     1621.42     22.60 o
   5   5  14      822.48      715.12     40.14 o
   7   5  14      117.18      120.25      4.66 o
   9   5  14       47.20       56.80      1.59 o
 -12   6  14      185.06      176.67      2.02 o
 -10   6  14        0.10        0.95      0.52 o
  -8   6  14       37.62       45.82      3.78 o
  -6   6  14      318.16      312.52      3.87 o
  -4   6  14        6.55        5.00      1.27 o
  -2   6  14      399.41      417.53      4.81 o
   0   6  14      439.50      440.10      4.97 o
   2   6  14       39.19       50.43      1.90 o
   4   6  14      167.28      131.34      3.82 o
   6   6  14        3.60        1.49      0.62 o
   8   6  14       29.57       26.81      1.03 o
  -7   7  14      317.51      362.66      3.09 o
  -5   7  14        8.74       12.11      1.03 o
  -3   7  14      135.73      149.17      2.43 o
  -1   7  14      499.76      461.96      4.03 o
   1   7  14       82.46       71.99      1.74 o
   3   7  14       78.11       97.46      1.79 o
   5   7  14       69.36      101.36      1.55 o
 -17   1  15       68.85      113.02      1.92 o
 -15   1  15        0.00        1.65      0.49 o
 -13   1  15      125.00      107.78      1.21 o
 -11   1  15     2185.38     1717.11      6.92 o
  -9   1  15       17.16       16.16      1.12 o
  -7   1  15      473.66      422.25      3.15 o
  -5   1  15     2096.07     1977.42      9.45 o
  -3   1  15      555.16      537.47      5.08 o
  -1   1  15      226.50      233.64      2.95 o
   1   1  15     1753.25     1729.44      7.24 o
   3   1  15       62.66       62.79      1.63 o
   5   1  15       28.11       28.38      2.84 o
   7   1  15       56.48       59.87      1.63 o
   9   1  15       33.57       31.68      1.89 o
  11   1  15       23.27       27.84      1.10 o
  13   1  15      206.29      223.93      2.66 o
 -16   2  15      202.14      277.68      1.97 o
 -14   2  15      330.55      260.24      1.85 o
 -12   2  15       11.44       12.67      0.77 o
 -10   2  15       36.65       36.78      1.15 o
  -8   2  15       43.00       35.28      1.03 o
  -6   2  15      381.12      346.78      5.60 o
  -4   2  15     8177.67     7347.24     24.32 o
  -2   2  15       87.32      103.91      3.19 o
   0   2  15      322.48      301.90      3.23 o
   2   2  15       10.50        2.20      0.84 o
   4   2  15       72.17       68.68      5.83 o
   6   2  15       78.95       73.20      1.73 o
   8   2  15       47.35       36.05      1.30 o
  10   2  15      142.60      141.78      2.45 o
  12   2  15       35.30       26.97      0.65 o
 -15   3  15       19.49       31.88      1.48 o
 -13   3  15       86.84       82.72      1.09 o
 -11   3  15      303.98      293.01      2.88 o
  -9   3  15      675.91      602.30     35.62 o
  -7   3  15       26.48       27.38      1.64 o
  -5   3  15       10.17       11.15      1.07 o
  -3   3  15      560.06      567.81      3.26 o
  -1   3  15     1243.01     1256.90      7.99 o
   1   3  15      344.87      347.67     11.83 o
   3   3  15      925.63      827.58     18.87 o
   5   3  15       10.40        7.33      0.73 o
   7   3  15      427.15      404.99      4.35 o
   9   3  15       82.52       85.58      2.28 o
  11   3  15        3.87        4.61      0.95 o
 -14   4  15       14.26        8.55      1.07 o
 -12   4  15        0.27       -0.05      1.07 o
 -10   4  15      360.66      326.30      4.36 o
  -8   4  15     1471.14     1334.13      8.57 o
  -6   4  15      220.48      221.02      2.69 o
  -4   4  15      169.33      160.04      5.29 o
  -2   4  15      304.65      302.90      4.21 o
   0   4  15      475.52      449.57     17.14 o
   2   4  15      603.20      576.51     29.55 o
   4   4  15        0.37        4.65      2.45 o
   6   4  15      480.57      416.97      4.55 o
   8   4  15      916.61      955.39      6.19 o
  10   4  15        4.83        3.74      0.90 o
 -13   5  15        0.10        1.03      0.75 o
 -11   5  15      104.15       99.48      2.11 o
  -9   5  15        0.76        2.45      0.98 o
  -7   5  15       39.07       33.89      1.11 o
  -5   5  15      320.70      327.25      4.24 o
  -3   5  15       26.67       29.92      1.74 o
  -1   5  15      132.31      136.87      7.93 o
   1   5  15        1.16        5.48      1.33 o
   3   5  15        4.07        1.64      0.71 o
   5   5  15      155.01      113.10      3.85 o
   7   5  15       93.68      131.15      6.81 o
   9   5  15       16.93       38.11      1.19 o
 -10   6  15      134.75      149.75      1.35 o
  -8   6  15      156.84      161.70      2.52 o
  -6   6  15       29.93       31.35      1.50 o
  -4   6  15     1247.40     1265.04      7.62 o
  -2   6  15      559.33      590.97      5.41 o
   0   6  15      142.75      157.68      2.90 o
   2   6  15       34.27       31.24      1.52 o
   4   6  15       30.08       40.88      0.95 o
   6   6  15       61.57       94.20      3.24 o
  -7   7  15        0.38        0.72      0.61 o
  -5   7  15       25.60       34.13      1.18 o
  -3   7  15      199.54      235.93      2.68 o
  -1   7  15       58.95       75.22      1.62 o
   1   7  15        0.44        1.12      0.79 o
   3   7  15      216.11      223.30      2.23 o
 -16   0  16      185.64      254.46      2.04 o
 -14   0  16      491.46      428.16      8.23 o
 -12   0  16       70.22       54.09      1.05 o
 -10   0  16      451.89      397.17      3.85 o
  -8   0  16     2410.08     1822.70     12.78 o
  -6   0  16        5.63        6.41      1.77 o
  -4   0  16    12986.61    11454.38     32.93 o
  -2   0  16    15973.36    14577.84     38.22 o
   0   0  16      902.47      973.26      7.86 o
   2   0  16        6.23        8.02      1.33 o
   4   0  16        6.91        9.28      1.46 o
   6   0  16      325.63      289.19      4.51 o
   8   0  16        4.25        3.91      1.35 o
  10   0  16        6.04        4.45      1.21 o
  12   0  16       17.90       18.44      1.14 o
 -15   1  16        0.54        1.72      0.54 o
 -13   1  16       38.16       34.56      0.78 o
 -11   1  16      400.66      313.84      2.26 o
  -9   1  16        6.77       10.72      0.93 o
  -7   1  16      238.52      195.26      3.90 o
  -5   1  16        1.76       29.88     19.47 o
  -3   1  16      438.83      480.00     46.67 o
  -1   1  16      791.00      796.80     41.10 o
   1   1  16      565.42      545.47      9.89 o
   3   1  16      525.06      463.25      5.33 o
   5   1  16       74.26       71.63     16.54 o
   7   1  16        6.23        5.31      0.97 o
   9   1  16      201.16      182.05      2.34 o
  11   1  16      236.07      244.38      2.47 o
 -16   2  16       31.39       35.43      1.24 o
 -14   2  16       39.50       50.00      1.04 o
 -12   2  16      187.12      177.98      1.70 o
 -10   2  16       12.74       10.31      0.97 o
  -8   2  16     1600.53     1313.90     11.60 o
  -6   2  16      804.43      731.73      5.00 o
  -4   2  16      133.34      136.10      3.79 o
  -2   2  16     7504.24     7322.79     24.79 o
   0   2  16        2.23       13.00      1.48 o
   2   2  16      847.10      745.01     22.68 o
   4   2  16      106.75       87.88      4.30 o
   6   2  16       25.18       23.31      1.19 o
   8   2  16        3.44        3.55      0.87 o
  10   2  16      158.35      174.95      2.53 o
  12   2  16      144.91      162.84      7.81 o
 -15   3  16      216.62      281.63      3.13 o
 -13   3  16       24.98       22.51      0.93 o
 -11   3  16      147.97      119.36      2.08 o
  -9   3  16       16.46       23.91      0.91 o
  -7   3  16       38.39       35.85      1.39 o
  -5   3  16     1807.64     1694.42     20.79 o
  -3   3  16       98.87      100.87      1.49 o
  -1   3  16     1040.25     1095.01      7.48 o
   1   3  16      140.12      138.42      2.12 o
   3   3  16      139.74      189.48      8.08 o
   5   3  16     1239.04     1162.61      5.31 o
   7   3  16       28.02       31.57      1.12 o
   9   3  16        3.03       16.44      1.21 o
  11   3  16      157.78      164.79      2.12 o
 -14   4  16      159.43      174.26      2.44 o
 -12   4  16      110.10       92.82      2.14 o
 -10   4  16       78.25       69.76      2.11 o
  -8   4  16       94.83       90.63      3.76 o
  -6   4  16        7.35        8.26      1.38 o
  -4   4  16       40.79       57.12      1.99 o
  -2   4  16       28.39       27.29      1.58 o
   0   4  16       23.35       29.91      3.75 o
   2   4  16      166.45      173.39      6.14 o
   4   4  16        0.03        2.06      0.74 o
   6   4  16       30.23       21.72      1.30 o
   8   4  16       46.86       55.62      1.67 o
  10   4  16       34.95       44.40      1.23 o
 -13   5  16        2.04        2.43      0.44 o
 -11   5  16       56.30       57.27      1.37 o
  -9   5  16       16.30       13.37      0.79 o
  -7   5  16       39.83       38.69      1.07 o
  -5   5  16       80.82       69.46      2.14 o
  -3   5  16      704.00      722.98      6.11 o
  -1   5  16        5.15        5.40      1.66 o
   1   5  16      166.23      136.40      2.79 o
   3   5  16      132.90      118.29      3.54 o
   5   5  16       34.91       18.13      2.58 o
   7   5  16      235.15      245.13     18.75 o
 -10   6  16        7.58        9.66      0.76 o
  -8   6  16        2.13        3.20      0.85 o
  -6   6  16      147.13      157.45      2.54 o
  -4   6  16      543.37      611.06      5.01 o
  -2   6  16        1.75        4.39      1.08 o
   0   6  16       41.17       53.97      1.74 o
   2   6  16      265.93      240.14      3.05 o
   4   6  16        5.72        8.55      0.91 o
  -3   7  16       93.40      106.97      1.61 o
  -1   7  16      178.43      193.60      2.12 o
 -15   1  17      218.77      192.58      2.03 o
 -13   1  17       18.51       24.43      0.86 o
 -11   1  17      391.89      343.24      4.40 o
  -9   1  17      192.45      182.98      2.30 o
  -7   1  17      588.31      496.84      4.96 o
  -5   1  17      339.04      298.63      5.84 o
  -3   1  17      189.77      172.23      2.67 o
  -1   1  17     1070.84     1077.81      6.51 o
   1   1  17     6611.01     6200.79     14.12 o
   3   1  17     1395.14     1251.26     24.16 o
   5   1  17      652.55      529.79     10.63 o
   7   1  17      475.02      420.49      3.59 o
   9   1  17      140.84      136.59      2.65 o
  11   1  17       13.65       18.69      1.16 o
 -16   2  17       68.68       83.05      1.47 o
 -14   2  17       15.63       12.74      0.74 o
 -12   2  17       12.89       26.15      0.86 o
 -10   2  17       77.82       75.53      1.41 o
  -8   2  17      131.39      103.63      2.72 o
  -6   2  17      615.67      539.98      4.33 o
  -4   2  17       89.33       88.43      3.20 o
  -2   2  17     2733.40     3009.68     16.40 o
   0   2  17       10.23        9.09      0.99 o
   2   2  17      255.83      224.65      3.91 o
   4   2  17      418.99      393.17     10.32 o
   6   2  17       35.22       37.36      2.53 o
   8   2  17      387.21      376.13      4.08 o
  10   2  17      117.27      122.91      1.48 o
 -15   3  17        0.46        6.47      0.86 o
 -13   3  17       13.89        6.86      0.68 o
 -11   3  17       37.60       30.10      1.89 o
  -9   3  17      822.08      716.19     11.51 o
  -7   3  17        0.74        0.99      0.93 o
  -5   3  17      165.03      164.61      3.51 o
  -3   3  17       29.57       40.38      2.31 o
  -1   3  17      339.69      384.86      4.41 o
   1   3  17      111.11      124.46      5.55 o
   3   3  17      462.57      395.32      4.95 o
   5   3  17      212.76      196.78     10.58 o
   7   3  17      169.50      150.74      2.17 o
   9   3  17       23.37       36.20      1.25 o
 -14   4  17      327.36      351.37      2.83 o
 -12   4  17       28.46       46.56      1.52 o
 -10   4  17        5.93       10.51      1.19 o
  -8   4  17        2.83        4.22      1.11 o
  -6   4  17       86.67       91.75      1.58 o
  -4   4  17        1.32        1.41      1.06 o
  -2   4  17       52.38       52.25      1.93 o
   0   4  17      306.72      353.47      3.12 o
   2   4  17        0.00        0.45      0.69 o
   4   4  17      349.19      341.83     13.00 o
   6   4  17       88.54       85.81      1.79 o
   8   4  17        9.15        2.09      0.82 o
 -11   5  17       25.84       27.10      0.70 o
  -9   5  17        7.41        7.86      1.75 o
  -7   5  17      603.69      600.52      4.89 o
  -5   5  17       25.36       24.91      1.44 o
  -3   5  17      111.59      142.61      8.19 o
  -1   5  17      111.23      142.93      6.27 o
   1   5  17        1.55        0.88      0.92 o
   3   5  17      110.57       89.94      2.88 o
   5   5  17       68.40       68.59      5.72 o
   7   5  17       64.01       63.61      1.22 o
  -8   6  17       25.25       29.46      1.05 o
  -6   6  17      283.19      346.53      3.28 o
  -4   6  17       10.03       16.92      1.14 o
  -2   6  17        7.22        9.51      1.02 o
   0   6  17      310.01      303.64      3.13 o
   2   6  17       90.61       84.28      1.66 o
 -14   0  18        0.43        1.12      0.66 o
 -12   0  18      123.22      121.56      1.90 o
 -10   0  18      785.99      623.40     21.62 o
  -8   0  18      517.72      454.52      6.66 o
  -6   0  18     1284.16     1274.15     11.44 o
  -4   0  18      668.20      648.32      8.21 o
  -2   0  18       97.92      107.13      2.91 o
   0   0  18     2744.10     2673.59     13.17 o
   2   0  18      541.21      490.23      5.82 o
   4   0  18     5887.68     5086.87     17.82 o
   6   0  18        1.64        3.28      1.29 o
   8   0  18      306.58      267.18      3.71 o
  10   0  18       86.18       91.65      1.88 o
 -15   1  18      178.94      229.11      2.53 o
 -13   1  18        7.35        5.85      0.57 o
 -11   1  18        2.83        6.98      0.85 o
  -9   1  18      127.27      107.90      2.06 o
  -7   1  18        1.25        1.77      1.57 o
  -5   1  18        0.57        2.71      0.94 o
  -3   1  18     2274.54     2332.88    110.12 o
  -1   1  18      653.24      649.40      9.88 o
   1   1  18      990.32      996.91     25.55 o
   3   1  18      166.98      143.85      2.30 o
   5   1  18      171.17      198.47      2.56 o
   7   1  18      252.01      218.81      2.49 o
   9   1  18        2.35        3.99      0.71 o
  11   1  18       98.50      131.96      1.74 o
 -14   2  18      109.53      155.28      1.72 o
 -12   2  18        2.65        5.87      0.59 o
 -10   2  18       58.80       45.26      1.56 o
  -8   2  18      283.27      280.20      2.99 o
  -6   2  18      953.27      895.82     17.16 o
  -4   2  18       17.29       19.42      1.53 o
  -2   2  18     1801.87     1914.18     12.82 o
   0   2  18     1322.40     1356.81     64.76 o
   2   2  18      279.98      277.99     11.97 o
   4   2  18      419.07      400.45     16.74 o
   6   2  18      207.26      197.11      8.09 o
   8   2  18      115.61      139.98      1.73 o
  10   2  18      133.42      119.61      1.76 o
 -13   3  18       63.74       85.86      3.16 o
 -11   3  18        0.80        0.85      0.64 o
  -9   3  18       12.84        7.01      1.17 o
  -7   3  18       16.79       11.36      0.75 o
  -5   3  18      171.66      172.69      2.36 o
  -3   3  18      295.19      339.59      3.92 o
  -1   3  18        6.07        7.92      1.46 o
   1   3  18      578.28      593.28      5.97 o
   3   3  18      144.58      130.45      2.88 o
   5   3  18       17.77       12.31      1.20 o
   7   3  18       78.58      111.20      4.32 o
   9   3  18      138.47      137.05      1.89 o
 -12   4  18       45.39       38.51      1.07 o
 -10   4  18      200.03      202.55      2.13 o
  -8   4  18       81.63       77.26      1.32 o
  -6   4  18      511.54      537.21      4.47 o
  -4   4  18       55.67       59.28      1.86 o
  -2   4  18      189.63      213.32      4.88 o
   0   4  18     1869.61     1999.52     11.57 o
   2   4  18      112.05      114.32      1.63 o
   4   4  18       24.51       25.64      0.82 o
   6   4  18       51.56       37.22      1.29 o
   8   4  18       35.59       28.54      0.95 o
  -9   5  18      272.15      254.46     15.33 o
  -7   5  18       21.86       23.97      1.17 o
  -5   5  18       40.50       47.12      1.13 o
  -3   5  18      126.99      160.84      9.26 o
  -1   5  18        3.43       10.10      0.71 o
   1   5  18       52.03       58.15      1.57 o
   3   5  18      205.07      213.14      2.42 o
  -6   6  18       41.42       62.07      1.28 o
  -4   6  18       24.15       26.05      1.01 o
  -2   6  18       54.05       52.49      1.27 o
   0   6  18        2.05        5.36      0.70 o
 -15   1  19       18.08       20.64      0.97 o
 -13   1  19        0.89        6.95      0.51 o
 -11   1  19      179.99      160.07      2.01 o
  -9   1  19        1.27        1.70      1.17 o
  -7   1  19       37.60       36.54      2.44 o
  -5   1  19      636.65      696.88     44.57 o
  -3   1  19      148.82      158.56     13.74 o
  -1   1  19     2287.04     2259.05     70.87 o
   1   1  19       58.19       69.48      6.69 o
   3   1  19      862.59      823.19     22.30 o
   5   1  19        4.10        2.16      0.82 o
   7   1  19     2017.38     1850.68      6.27 o
   9   1  19      140.25      134.57      1.45 o
 -14   2  19      105.93      141.30      1.37 o
 -12   2  19       31.25       41.13      0.78 o
 -10   2  19      267.58      259.48      6.58 o
  -8   2  19       29.77       33.84      1.68 o
  -6   2  19       42.72       39.11      6.05 o
  -4   2  19       32.86       32.95      3.51 o
  -2   2  19      237.23      256.65      9.96 o
   0   2  19      612.45      664.87     32.93 o
   2   2  19      228.42      245.89     13.53 o
   4   2  19      412.28      414.63     11.16 o
   6   2  19     1003.66      982.18     21.51 o
   8   2  19       98.93      111.50      3.56 o
 -13   3  19       38.96       37.33      1.21 o
 -11   3  19        0.18        1.66      0.61 o
  -9   3  19        3.32        1.21      0.97 o
  -7   3  19      266.11      241.60      3.33 o
  -5   3  19      537.79      520.72      4.76 o
  -3   3  19      792.33      821.71      6.85 o
  -1   3  19        0.02        0.75      1.26 o
   1   3  19     1057.37     1028.88      7.47 o
   3   3  19      987.23     1030.16      6.99 o
   5   3  19      179.20      178.81      2.66 o
 -10   4  19       55.23       73.66      1.00 o
  -8   4  19      134.29      137.82      2.98 o
  -6   4  19      415.71      456.86      3.87 o
  -4   4  19      470.53      575.35     24.02 o
  -2   4  19        4.48        8.26      0.79 o
   0   4  19     1078.64     1177.95     30.23 o
   2   4  19       62.01       83.14      1.88 o
   4   4  19       53.48       54.14      1.35 o
   6   4  19       14.91       11.80      0.78 o
  -7   5  19      435.29      479.65      2.42 o
  -5   5  19       91.65      102.87      2.67 o
  -3   5  19       80.89       95.45      2.12 o
  -1   5  19       54.60       59.23      1.38 o
   1   5  19        0.07        1.61      0.62 o
 -14   0  20        1.31        1.66      0.79 o
 -12   0  20      108.10      154.13      1.77 o
 -10   0  20       46.17       34.60      1.55 o
  -8   0  20      288.46      339.10      3.86 o
  -6   0  20     1309.85     1310.32      8.09 o
  -4   0  20       10.52       16.25      1.48 o
  -2   0  20      932.05      958.68      7.47 o
   0   0  20       36.79       30.38      1.76 o
   2   0  20      940.41      932.01      7.20 o
   4   0  20     1622.49     1567.80      8.78 o
   6   0  20        2.23        2.41      0.99 o
   8   0  20      170.31      160.88      2.22 o
 -13   1  20        3.33       10.60      0.52 o
 -11   1  20        5.98        4.56      0.55 o
  -9   1  20       43.61       42.20      1.22 o
  -7   1  20        1.70        2.04      1.13 o
  -5   1  20       15.04       26.06      4.63 o
  -3   1  20       19.32       22.62      1.12 o
  -1   1  20     1001.32      985.80      7.88 o
   1   1  20        4.76        4.25      0.87 o
   3   1  20        0.28        1.76      0.80 o
   5   1  20      328.63      301.07      5.64 o
   7   1  20       14.85       15.64      0.75 o
 -12   2  20       20.95       24.98      0.53 o
 -10   2  20      174.86      177.51      1.78 o
  -8   2  20       85.41       60.44      5.94 o
  -6   2  20       44.79       43.03      1.69 o
  -4   2  20       96.33      106.44      3.16 o
  -2   2  20       83.19       72.77      2.36 o
   0   2  20      240.64      242.16      3.81 o
   2   2  20      144.52      151.93     10.41 o
   4   2  20      291.18      278.29     27.42 o
   6   2  20      568.39      609.34      3.03 o
 -11   3  20      568.36      655.37      2.89 o
  -9   3  20        6.17       16.35      1.16 o
  -7   3  20       69.76       71.07      1.83 o
  -5   3  20        1.98        2.41      0.69 o
  -3   3  20       85.20       83.62      2.33 o
  -1   3  20      189.68      209.32      3.38 o
   1   3  20      829.85      841.50      6.18 o
   3   3  20      391.02      408.78      3.99 o
   5   3  20      668.39      770.25      4.48 o
  -8   4  20       17.29       17.57      0.85 o
  -6   4  20       10.01       10.20      1.08 o
  -4   4  20       54.12       70.11      1.90 o
  -2   4  20        1.13        6.89      1.07 o
   0   4  20     1128.46     1174.38      6.28 o
   2   4  20      266.53      285.84      2.73 o
 -13   1  21        5.52        5.20      0.91 o
 -11   1  21      245.98      290.90      2.53 o
  -9   1  21        0.04        3.41      0.56 o
  -7   1  21       16.46       10.03      0.83 o
  -5   1  21      133.31      114.57      1.78 o
  -3   1  21       65.20       70.61      1.43 o
  -1   1  21        1.87        1.38      0.74 o
   1   1  21       17.57       18.28      2.46 o
   3   1  21      176.44      164.37      9.31 o
   5   1  21      223.86      224.99      1.97 o
   7   1  21       23.76       26.27      0.92 o
 -12   2  21      118.25      214.90      1.65 o
 -10   2  21       16.82       13.18      0.54 o
  -8   2  21      273.40      256.47      6.53 o
  -6   2  21      152.98      154.42      3.43 o
  -4   2  21      148.56      145.86      7.47 o
  -2   2  21       16.02       26.68      1.59 o
   0   2  21      469.47      449.94      4.66 o
   2   2  21      127.72      135.81      7.74 o
   4   2  21       25.68       24.11      0.78 o
  -9   3  21       20.72       31.64      0.85 o
  -7   3  21      126.06      132.56      4.30 o
  -5   3  21      156.39      174.64      2.80 o
  -3   3  21       36.57       51.40      1.74 o
  -1   3  21      387.97      376.51      3.99 o
   1   3  21      607.75      601.08      4.67 o
   3   3  21       23.71       21.38      1.05 o
  -8   4  21       26.22       34.09      1.01 o
  -6   4  21      215.74      242.33      2.62 o
  -4   4  21      155.13      177.78      2.36 o
  -2   4  21      115.46      101.65      1.80 o
   0   4  21       36.44       59.76      1.30 o
 -10   0  22      339.75      428.28      3.86 o
  -8   0  22       13.40       12.34      1.11 o
  -6   0  22       45.54       32.17      1.59 o
  -4   0  22      161.90      158.44      2.58 o
  -2   0  22        9.98       14.38      1.18 o
   0   0  22      123.80      104.85      2.20 o
   2   0  22      642.84      648.17      4.82 o
   4   0  22      161.29      180.94      2.31 o
 -11   1  22        7.04       24.80      0.56 o
  -9   1  22      323.53      393.12      4.03 o
  -7   1  22       21.86       34.32      0.76 o
  -5   1  22       10.85       10.36      0.78 o
  -3   1  22      238.96      263.10     16.70 o
  -1   1  22        9.38        8.29      0.71 o
   1   1  22      267.32      276.59      8.01 o
   3   1  22       36.99       36.97      0.91 o
   5   1  22        0.47        0.49      0.58 o
 -10   2  22      449.71      570.11      7.23 o
  -8   2  22      290.53      366.41      2.30 o
  -6   2  22      395.14      413.09     13.15 o
  -4   2  22      174.84      145.30      2.53 o
  -2   2  22        0.09        0.26      0.93 o
   0   2  22      114.13      116.67      2.25 o
   2   2  22        5.61        8.74      0.93 o
   4   2  22      282.66      318.27      2.65 o
  -7   3  22       52.88       50.48      1.31 o
  -5   3  22       17.92       31.80      1.24 o
  -3   3  22      630.73      709.38      4.73 o
  -1   3  22      104.41      107.74      1.93 o
   1   3  22      127.72      143.03      1.92 o
  -9   1  23      574.34      762.80      2.72 o
  -7   1  23     1028.47     1259.49      5.21 o
  -5   1  23      209.01      259.49      7.88 o
  -3   1  23      205.66      246.58      2.85 o
  -1   1  23       65.31       82.63      1.73 o
   1   1  23       29.02       32.68      1.16 o
  -8   2  23      108.28      102.05      1.47 o
  -6   2  23       74.87       94.20      1.62 o
  -4   2  23       18.69       20.63      1.03 o
  -2   2  23       13.69       20.06      1.02 o
   0   2  23       25.02       46.49      1.22 o
 
